# Supplementary material for: Intranasal administration of BReC-CoV-2 COVID-19 vaccine protects K18-hACE2 mice against lethal SARS-CoV-2 challenge
Source: NPJ Vaccines. 2022 Mar 14;7:36. doi: 10.1038/s41541-022-00451-7 (PMC8921182; doi:10.1038/s41541-022-00451-7)
Supplement: Supplementary file 1 — Supplementary data 1 [file 41541_2022_451_MOESM1_ESM.xlsx]

## Sheet: Sheet1
Groups	Weeks	Summary	Adjusted P value
Naive vs. IM BReC-CoV-2	1	*	0.0186
IN 470+RBD-CRM vs. IM 470+RBD-CRM	1	*	0.0168
Naive vs. IM BReC-CoV-2	2	***	0.0002
IN BReC-CoV-2vs. IM BReC-CoV-2	2	*	0.016
Naive vs. IN 470+RBD	4	*	0.0142
Naive vs. IM 470+RBD	4	**	0.0016
Naive vs. IN BReC-CoV-2	4	***	0.0002
Naive vs. IM BReC-CoV-2	4	****	<0.0001
Naive vs. IN 470+RBD	5	**	0.0056
Naive vs. IM 470+RBD	5	***	0.0005
Naive vs. IN BReC-CoV-2	5	***	0.0001
Naive vs. IM BReC-CoV-2	5	****	<0.0001
Naive vs. IN 470+RBD	22	*	0.0485
Naive vs. IM 470+RBD	22	****	<0.0001
Naive vs. IN BReC-CoV-2	22	****	<0.0001
Naive vs. IM BReC-CoV-2	22	****	<0.0001
