# Supplementary material for: Intranasal administration of BReC-CoV-2 COVID-19 vaccine protects K18-hACE2 mice against lethal SARS-CoV-2 challenge
Source: NPJ Vaccines. 2022 Mar 14;7:36. doi: 10.1038/s41541-022-00451-7 (PMC8921182; doi:10.1038/s41541-022-00451-7)
Supplement: Supplementary file 2 — Supplementary data 2 [file 41541_2022_451_MOESM2_ESM.xlsx]

## Sheet: Sample Key
Intranasal administration of BReC-CoV-2 COVID-19 vaccine protects K18-hACE2 mice against lethal SARS-CoV-2 challenge
Wong et al
Group	illumina read sample name
No Vac Challenged	1782R-30-01_S85_L003 (paired) M2_NV
	1782R-30-02_S86_L003 (paired) M3_NV
	1782R-30-03_S91_L003 (paired) M5_NV
	1782R-30-04_S92_L003 (paired) M6_NV
	1782R-30-05_S93_L003 (paired) M7_NV
	1782R-30-06_S94_L003 (paired) N1_IN 470+RBD-CRM
	1782R-30-07_S95_L003 (paired) N2_IN 470+RBD-CRM
IN BreC-CoV-2	1782R-30-08_S87_L003 (paired) N3_IN 470+RBD-CRM
	1782R-30-09_S88_L003 (paired) N4_IN 470+RBD-CRM
	1782R-30-10_S96_L003 (paired) N5_IN 470+RBD-CRM
	1782R-30-11_S97_L003 (paired) O1_IM 470-RBD-CRM
	1782R-30-12_S89_L003 (paired) O2_IM 470-RBD-CRM
IM BreC-CoV-2	1782R-30-13_S98_L003 (paired) O3_IM 470-RBD-CRM
	1782R-30-14_S90_L003 (paired) O4_IM 470-RBD-CRM
	1782R-30-15_S99_L003 (paired) O5_IM 470-RBD-CRM

## Sheet: Expression Browser
Name	Chromosome	Region	Identifier	IN 470+RBD-CRM vs. no vaccine challenge - Max group means	IN 470+RBD-CRM vs. no vaccine challenge - Fold change	IN 470+RBD-CRM vs. no vaccine challenge - Log fold change	IN 470+RBD-CRM vs. no vaccine challenge - P-value	IN 470+RBD-CRM vs. no vaccine challenge - FDR p-value	IN 470+RBD-CRM vs. no vaccine challenge - Bonferroni	IM 470-RBD-CRM vs. no vaccine challenge - Max group means	IM 470-RBD-CRM vs. no vaccine challenge - Fold change	IM 470-RBD-CRM vs. no vaccine challenge - Log fold change	IM 470-RBD-CRM vs. no vaccine challenge - P-value	IM 470-RBD-CRM vs. no vaccine challenge - FDR p-value	IM 470-RBD-CRM vs. no vaccine challenge - Bonferroni	Feature ID	Database	Database identifier	Database symbol	Qualifier	GO biological process	GO cellular component	GO molecular function	Database object name	Synonym	Database object type	Taxon ID	Date	Assigned by	Annotation extension	Gene product form ID	1782R-30-01_S85_L003 (paired) M2_NV (GE) - Total counts	1782R-30-01_S85_L003 (paired) M2_NV (GE) - RPKM	1782R-30-01_S85_L003 (paired) M2_NV (GE) - TPM	1782R-30-01_S85_L003 (paired) M2_NV (GE) - CPM	1782R-30-02_S86_L003 (paired) M3_NV (GE) - Total counts	1782R-30-02_S86_L003 (paired) M3_NV (GE) - RPKM	1782R-30-02_S86_L003 (paired) M3_NV (GE) - TPM	1782R-30-02_S86_L003 (paired) M3_NV (GE) - CPM	1782R-30-03_S91_L003 (paired) M5_NV (GE) - Total counts	1782R-30-03_S91_L003 (paired) M5_NV (GE) - RPKM	1782R-30-03_S91_L003 (paired) M5_NV (GE) - TPM	1782R-30-03_S91_L003 (paired) M5_NV (GE) - CPM	1782R-30-04_S92_L003 (paired) M6_NV (GE) - Total counts	1782R-30-04_S92_L003 (paired) M6_NV (GE) - RPKM	1782R-30-04_S92_L003 (paired) M6_NV (GE) - TPM	1782R-30-04_S92_L003 (paired) M6_NV (GE) - CPM	1782R-30-05_S93_L003 (paired) M7_NV (GE) - Total counts	1782R-30-05_S93_L003 (paired) M7_NV (GE) - RPKM
4933401J01Rik	1	3073253..3074322	ENSMUSG00000102693	0	#N/A	#N/A	#N/A	#N/A	#N/A	0	#N/A	#N/A	#N/A	#N/A	#N/A																	0	0	0	0	0	0	0	0	0	0	0	0	0	0	0	0	0	0
Gm26206	1	3102016..3102125	ENSMUSG00000064842	0	#N/A	#N/A	#N/A	#N/A	#N/A	0	#N/A	#N/A	#N/A	#N/A	#N/A																	0	0	0	0	0	0	0	0	0	0	0	0	0	0	0	0	0	0
Xkr4	1	complement(3205901..3671498)	ENSMUSG00000051951	0.0149071	1.26239	0.336152	0.430957	0.899786	1	0.0148132	1.24342	0.314309	0.461554	0.839947	1	Xkr4	MGI	MGI:3528744	Xkr4		0070782 // phosphatidylserine exposure on apoptotic cell surface (MGI:MGI:6201960|PMID:21873635 [IBA] PANTHER:PTN000411029) /// 0043652 // engulfment of apoptotic cell (MGI:MGI:6201960|PMID:21873635 [IBA] PANTHER:PTN000411029) /// 0070782 // phosphatidylserine exposure on apoptotic cell surface (MGI:MGI:4459044|GO_REF:0000033 [IBA] PANTHER:PTN000411029) /// 1902742 // apoptotic process involved i…	0016021 // integral component of membrane (MGI:MGI:1354194|GO_REF:0000004 [IEA] UniProtKB-KW:KW-0812) /// 0005886 // plasma membrane (MGI:MGI:4459044|GO_REF:0000033 [IBA] PANTHER:PTN000411029) /// 0005886 // plasma membrane (MGI:MGI:6201960|PMID:21873635 [IBA] PANTHER:PTN000411029) /// 0016020 // membrane (MGI:MGI:6201960|PMID:21873635 [IBA] PANTHER:PTN001281162) /// 0016021 // integral component…	0003674 // molecular_function (MGI:MGI:2156816|GO_REF:0000015 [ND])	X-linked Kx blood group related 4		protein	taxon:10090	20100202	MGI			1279	0.0273132	0.0162407	15.0414	421	0.0100502	0.0135741	3.55963	483	0.0145652	0.0166456	5.44006	245	0.00692071	0.00516479	4.11812	315	0.0100189
Gm37180	1	complement(3365731..3368549)	ENSMUSG00000103377	0.00448141	1.47868	0.564309	0.672104	#N/A	1	0.00358788	-7.85373	-2.97338	0.180202	#N/A	1																	0	0	0	0	1	0.00394284	0.00532533	0.00845518	0	0	0	0	3	0.0139966	0.0104454	0.050426	0	0
Gm37363	1	complement(3375556..3377788)	ENSMUSG00000104017	0.00477231	1.57392	0.654363	0.674681	#N/A	1	0.0128123	3.26485	1.70701	0.245842	0.708992	1																	0	0	0	0	3	0.0149326	0.0201685	0.0253655	0	0	0	0	0	0	0	0	0	0
Gm37686	1	complement(3464977..3467285)	ENSMUSG00000103025	0.00192549	-1.35825	-0.441749	0.764986	#N/A	1	0.00192549	-4.18125	-2.06394	0.326543	#N/A	1																	0	0	0	0	2	0.00962743	0.0130031	0.0169104	0	0	0	0	0	0	0	0	0	0
Gm1992	1	3466587..3513553	ENSMUSG00000089699	0.000693663	-18.0214	-4.17164	0.0629754	#N/A	1	0.000693663	-1.97464	-0.981591	0.517461	0.864559	1																	0	0	0	0	0	0	0	0	0	0	0	0	0	0	0	0	11	0.00346831
Gm37329	1	complement(3512451..3514507)	ENSMUSG00000103201	0	#N/A	#N/A	#N/A	#N/A	#N/A	0	#N/A	#N/A	#N/A	#N/A	#N/A																	0	0	0	0	0	0	0	0	0	0	0	0	0	0	0	0	0	0
Gm38148	1	complement(3592892..3595903)	ENSMUSG00000103161	0.0100974	-4.9889	-2.31872	0.101852	#N/A	1	0.0100974	-8.53811	-3.09392	0.0504543	0.45998	1																	7	0.0231077	0.0137401	0.082322	0	0	0	0	4	0.0186459	0.0213093	0.0450523	2	0.00873315	0.00651738	0.0336173	0	0
Gm19938	1	complement(3647309..3658904)	ENSMUSG00000102331	0.0107384	-1.47022	-0.556031	0.606037	0.951043	1	0.0107384	-2.87469	-1.52341	0.168896	0.640123	1																	41	0.0351551	0.0209036	0.482172	12	0.0115021	0.0155351	0.101462	3	0.00363239	0.00415123	0.0337892	3	0.00340258	0.00253928	0.050426	0	0
Gm10568	1	3680155..3681788	ENSMUSG00000102348	0	#N/A	#N/A	#N/A	#N/A	#N/A	0	#N/A	#N/A	#N/A	#N/A	#N/A																	0	0	0	0	0	0	0	0	0	0	0	0	0	0	0	0	0	0
Gm38385	1	3752010..3754360	ENSMUSG00000102592	0	#N/A	#N/A	#N/A	#N/A	#N/A	0	#N/A	#N/A	#N/A	#N/A	#N/A																	0	0	0	0	0	0	0	0	0	0	0	0	0	0	0	0	0	0
Gm27396	1	complement(3783876..3783933)	ENSMUSG00000088333	0	#N/A	#N/A	#N/A	#N/A	#N/A	0	#N/A	#N/A	#N/A	#N/A	#N/A																	0	0	0	0	0	0	0	0	0	0	0	0	0	0	0	0	0	0
Gm37381	1	complement(3905739..3986215)	ENSMUSG00000102343	0.0890897	-1.15084	-0.202688	0.60266	0.949722	1	0.120918	1.23462	0.304069	0.434408	0.82657	1																	629	0.0777127	0.0462088	7.39722	1078	0.148885	0.201089	9.11468	284	0.049548	0.0566253	3.19871	652	0.106554	0.0795195	10.9593	341	0.0627482
Rp1	1	complement(3999557..4409241)	ENSMUSG00000025900	0.0882496	1.22637	0.294396	0.338061	0.85786	1	0.111073	1.22714	0.295299	0.336597	0.770314	1	Rp1	MGI	MGI:1341105	Rp1		0007601 // visual perception (MGI:MGI:1354194|GO_REF:0000004 [IEA] UniProtKB-KW:KW-0844) /// 0046548 // retinal rod cell development (MGI:MGI:2676521|PMID:14507858 [IDA]) /// 0035845 // photoreceptor cell outer segment organization (MGI:MGI:2676521|PMID:14507858 [IDA]) /// 0042461 // photoreceptor cell development (MGI:MGI:4459044|GO_REF:0000033 [IBA] PANTHER:PTN000543934) /// 1902857 // positive…	0005875 // microtubule associated complex (MGI:MGI:3629826|PMID:15269252 [IDA]) /// 0005930 // axoneme (MGI:MGI:4459044|GO_REF:0000033 [IBA] PANTHER:PTN000543934) /// 0001750 // photoreceptor outer segment (MGI:MGI:3629826|PMID:15269252 [IDA]) /// 0001750 // photoreceptor outer segment (MGI:MGI:2676521|PMID:14507858 [IDA]) /// 0042995 // cell projection (MGI:MGI:1354194|GO_REF:0000004 [IEA] UniPr…	0008017 // microtubule binding (MGI:MGI:3629826|PMID:15269252 [IDA])	retinitis pigmentosa 1 (human)	Dcdc3|mG145|Orp1|oxygen-regulated protein 1|Rp1h	protein	taxon:10090	20110426	UniProt			4406	0.106932	0.0635829	51.8158	2541	0.068938	0.0931099	21.4846	1880	0.0644299	0.0736328	21.1746	2794	0.0896958	0.0669382	46.9634	2696	0.0974515
Gm37483	1	complement(4363346..4364829)	ENSMUSG00000104123	0.0176514	1.1065	0.146001	0.915048	0.991094	1	0.0451603	3.6995	1.88733	0.150441	0.622364	1																	0	0	0	0	0	0	0	0	3	0.0283835	0.0324378	0.0337892	0	0	0	0	6	0.0598737
Sox17	1	complement(4490931..4497354)	ENSMUSG00000025902	2.17695	1.20644	0.270762	0.503061	0.922291	1	2.17695	-1.11853	-0.16161	0.68951	0.924031	1	Sox17	MGI	MGI:107543	Sox17		0030308 // negative regulation of cell growth (MGI:MGI:4834177|GO_REF:0000096 [ISO] UniProtKB:Q9H6I2) /// 0090090 // negative regulation of canonical Wnt signaling pathway (MGI:MGI:3768575|PMID:17875931 [IMP]) /// 0001525 // angiogenesis (MGI:MGI:6201960|PMID:21873635 [IBA] PANTHER:PTN000030701) /// 0001570 // vasculogenesis (MGI:MGI:3664528|PMID:16895970 [IGI] MGI:MGI:2179440|MGI:MGI:2178809) //…	0005634 // nucleus (MGI:MGI:4946462|PMID:21146513 [IDA]) /// 0005634 // nucleus (MGI:MGI:81261|PMID:8636240 [IDA]) /// 0044798 // nuclear transcription factor complex (MGI:MGI:6201960|PMID:21873635 [IBA] PANTHER:PTN000030384) /// 0005634 // nucleus (MGI:MGI:3628692|PMID:16574095 [IDA]) /// 0005634 // nucleus (MGI:MGI:4422111|PMID:20123909 [IDA]) /// 0005634 // nucleus (MGI:MGI:6201960|PMID:218736…	0044212 // transcription regulatory region DNA binding (MGI:MGI:4887547|PMID:19328208 [IDA]) /// 0044212 // transcription regulatory region DNA binding (MGI:MGI:5614187|PMID:25209250 [IDA]) /// 0008013 // beta-catenin binding (MGI:MGI:4834177|GO_REF:0000096 [ISO] UniProtKB:Q9H6I2) /// 0000981 // RNA polymerase II transcription factor activity, sequence-specific DNA binding (MGI:MGI:4459044|GO_REF…	SRY (sex determining region Y)-box 17		protein	taxon:10090	20110608	MGI			1407	2.17772	1.2949	16.5467	1480	2.56071	3.45858	12.5137	1335	2.9178	3.33457	15.0362	925	1.89379	1.4133	15.548	579	1.33472
Gm37587	1	4496551..4499558	ENSMUSG00000104238	0.0704615	-1.26305	-0.336916	0.644355	0.961191	1	0.0704615	-1.58879	-0.667932	0.36435	0.787074	1																	32	0.105776	0.0628953	0.376329	27	0.0997677	0.134749	0.22829	12	0.0560122	0.0640128	0.135157	14	0.0612133	0.0456823	0.235321	6	0.0295387
Gm22307	1	4529017..4529123	ENSMUSG00000096126	0.0262437	-2.07509	-1.05317	0.614959	#N/A	1	0.0262437	-2.57483	-1.36448	0.532812	#N/A	1																	0	0	0	0	0	0	0	0	1	0.131219	0.149962	0.0112631	0	0	0	0	0	0
Gm37323	1	complement(4583129..4586252)	ENSMUSG00000104328	0.0035201	-2.92452	-1.5482	0.309851	#N/A	1	0.00697656	1.59853	0.676745	0.55477	0.8803	1																	3	0.00954824	0.00567749	0.0352809	1	0.00355789	0.00480541	0.00845518	1	0.00449436	0.00513633	0.0112631	0	0	0	0	0	0
Gm25493	1	complement(4723277..4723379)	ENSMUSG00000088000	0	#N/A	#N/A	#N/A	#N/A	#N/A	0	#N/A	#N/A	#N/A	#N/A	#N/A																	0	0	0	0	0	0	0	0	0	0	0	0	0	0	0	0	0	0
Mrpl15	1	complement(4773206..4785739)	ENSMUSG00000033845	0.551242	-1.31816	-0.39852	0.260454	0.813014	1	0.551242	-1.17274	-0.229885	0.516093	0.864328	1	Mrpl15	MGI	MGI:1351639	Mrpl15		1990830 // cellular response to leukemia inhibitory factor (MGI:MGI:4822296|PMID:20439489 [IEP]) /// 0000002 // mitochondrial genome maintenance (MGI:MGI:1350680|PMID:10593885 [TAS]) /// 0006412 // translation (MGI:MGI:1350680|PMID:10593885 [ISA] EMBL:S78757)	0005762 // mitochondrial large ribosomal subunit (MGI:MGI:4834177|GO_REF:0000096 [ISO] UniProtKB:Q9P015) /// 0005739 // mitochondrion (MGI:MGI:3852644|PMID:18614015 [HDA]) /// 0015934 // large ribosomal subunit (MGI:MGI:2152098|GO_REF:0000002 [IEA] InterPro:IPR030878|InterPro:IPR005749) /// 0005762 // mitochondrial large ribosomal subunit (MGI:MGI:1350680|PMID:10593885 [ISA] EMBL:S78757) /// 0005…	0003735 // structural constituent of ribosome (MGI:MGI:1350680|PMID:10593885 [ISA] EMBL:S78757) /// 0003735 // structural constituent of ribosome (MGI:MGI:6201960|PMID:21873635 [IBA] PANTHER:PTN000309575) /// 0003735 // structural constituent of ribosome (MGI:MGI:4459044|GO_REF:0000033 [IBA] PANTHER:PTN000309575)	mitochondrial ribosomal protein L15	HSPC145|MRP-L7|Rpml7	protein	taxon:10090	20010919	MGI			414	0.328416	0.19528	4.86876	582	0.516104	0.697067	4.92092	669	0.749404	0.856446	7.53499	333	0.349422	0.260767	5.59729	688	0.812863
Gm37144	1	complement(4778063..4779212)	ENSMUSG00000102275	0.0121451	1.73309	0.793346	0.602844	0.949722	1	0.0493336	5.42312	2.43912	0.0957463	0.548886	1																	5	0.04323	0.025705	0.0588015	0	0	0	0	0	0	0	0	0	0	0	0	0	0
Lypla1	1	4807788..4848410	ENSMUSG00000025903	0.125611	1.27989	0.356017	0.690773	0.967481	1	0.198771	1.75786	0.813821	0.363081	0.786732	1	Lypla1	MGI	MGI:1344588	Lypla1		0002084 // protein depalmitoylation (MGI:MGI:4459044|GO_REF:0000033 [IBA] PANTHER:PTN000069162) /// 0002084 // protein depalmitoylation (MGI:MGI:6094388|PMID:27307232 [IDA]) /// 0002084 // protein depalmitoylation (MGI:MGI:5427292|PMID:22399288 [IMP]) /// 0042997 // negative regulation of Golgi to plasma membrane protein transport (MGI:MGI:5427292|PMID:22399288 [IMP]) /// 0006629 // lipid metabol…	0005737 // cytoplasm (MGI:MGI:4459044|GO_REF:0000033 [IBA] PANTHER:PTN000069162) /// 0005739 // mitochondrion (MGI:MGI:2682130|PMID:14651853 [HDA]) /// 0005829 // cytosol (MGI:MGI:5427292|PMID:22399288 [IDA]) /// 0005737 // cytoplasm (MGI:MGI:6201960|PMID:21873635 [IBA] PANTHER:PTN000069162)	0016298 // lipase activity (MGI:MGI:4834177|GO_REF:0000096 [ISO] UniProtKB:O75608) /// 0052689 // carboxylic ester hydrolase activity (MGI:MGI:4459044|GO_REF:0000033 [IBA] PANTHER:PTN000069162) /// 0016787 // hydrolase activity (MGI:MGI:2152098|GO_REF:0000002 [IEA] InterPro:IPR003140) /// 0016787 // hydrolase activity (MGI:MGI:1354194|GO_REF:0000004 [IEA] UniProtKB-KW:KW-0378) /// 0004622 // lyso…	lysophospholipase 1	Gm39587|Pla1a	protein	taxon:10090	20170228	GO_Central			967	0.236683	0.140735	11.3722	615	0.16827	0.227271	5.19994	353	0.122006	0.139433	3.97586	25	0.00809401	0.0060404	0.420217	0	0
Gm37988	1	4807892..4886770	ENSMUSG00000104217	0.192508	1.37946	0.464104	0.123961	0.661842	1	0.183396	1.05034	0.0708612	0.81442	0.957843	1																	1361	0.171558	0.10201	16.0058	1219	0.17177	0.231998	10.3069	1359	0.241901	0.276453	15.3065	777	0.129555	0.0966846	13.0603	1077	0.202196
Tcea1	1	4857814..4897909	ENSMUSG00000033813	0.347541	1.06008	0.0841685	0.803566	0.983201	1	0.570881	1.49084	0.576123	0.0884857	0.538812	1	Tcea1	MGI	MGI:1196624	Tcea1		0045893 // positive regulation of transcription, DNA-templated (MGI:MGI:2673552|PMID:12761297 [IDA]) /// 0006355 // regulation of transcription, DNA-templated (MGI:MGI:2152098|GO_REF:0000002 [IEA] InterPro:IPR006289) /// 0030218 // erythrocyte differentiation (MGI:MGI:3621109|PMID:16581793 [IMP] MGI:MGI:3622786) /// 0006351 // transcription, DNA-templated (MGI:MGI:2152098|GO_REF:0000002 [IEA] Int…	0005669 // transcription factor TFIID complex (MGI:MGI:4834177|GO_REF:0000096 [ISO] UniProtKB:P23193) /// 0005654 // nucleoplasm (MGI:MGI:2673552|PMID:12761297 [IDA]) /// 0005730 // nucleolus (MGI:MGI:4834177|GO_REF:0000096 [ISO] UniProtKB:P23193) /// 0005634 // nucleus (MGI:MGI:4834177|GO_REF:0000096 [ISO] UniProtKB:P23193)	0003676 // nucleic acid binding (MGI:MGI:2152098|GO_REF:0000002 [IEA] InterPro:IPR006289|InterPro:IPR001222) /// 0046872 // metal ion binding (MGI:MGI:1354194|GO_REF:0000004 [IEA] UniProtKB-KW:KW-0479) /// 0003677 // DNA binding (MGI:MGI:1354194|GO_REF:0000004 [IEA] UniProtKB-KW:KW-0238) /// 0008270 // zinc ion binding (MGI:MGI:2152098|GO_REF:0000002 [IEA] InterPro:IPR001222) /// 0005515 // prote…	transcription elongation factor A (SII) 1	S-II	protein	taxon:10090	20190210	UniProt			1520	0.376926	0.224124	17.8756	2109	0.584628	0.789617	17.832	1165	0.407947	0.466217	13.1215	519	0.17024	0.127047	8.7237	536	0.197962
Gm37277	1	complement(4905751..4906861)	ENSMUSG00000103280	0.0823371	-1.08884	-0.122792	0.90137	0.988929	1	0.0823371	-1.1377	-0.186117	0.851271	0.968357	1																	1	0.00894951	0.00532148	0.0117603	27	0.270118	0.36483	0.22829	3	0.0379129	0.0433282	0.0337892	8	0.0947047	0.0706763	0.134469	0	0
Rgs20	1	complement(4909576..5070285)	ENSMUSG00000002459	0.0104094	1.05381	0.0756138	0.877529	0.987537	1	0.0104094	-1.07743	-0.10759	0.826676	0.960659	1	Rgs20	MGI	MGI:1929866	Rgs20		0007186 // G-protein coupled receptor signaling pathway (MGI:MGI:1934406|PMID:11342430 [TAS]) /// 0009968 // negative regulation of signal transduction (MGI:MGI:1354194|GO_REF:0000004 [IEA] UniProtKB-KW:KW-0734)	0005634 // nucleus (MGI:MGI:1354194|GO_REF:0000004 [IEA] UniProtKB-KW:KW-0539) /// 0016020 // membrane (MGI:MGI:1354194|GO_REF:0000004 [IEA] UniProtKB-KW:KW-0472) /// 0005802 // trans-Golgi network (MGI:MGI:4834177|GO_REF:0000096 [ISO] UniProtKB:O76081) /// 0005737 // cytoplasm (MGI:MGI:4834177|GO_REF:0000096 [ISO] UniProtKB:O76081) /// 0005794 // Golgi apparatus (MGI:MGI:1934406|PMID:11342430 [T…	0005096 // GTPase activator activity (MGI:MGI:1934406|PMID:11342430 [TAS])	regulator of G-protein signaling 20	2900073E09Rik|Rgsz1	protein	taxon:10090	20010614	MGI			123	0.00760984	0.00452489	1.44652	295	0.0204025	0.0275563	2.49428	105	0.0091733	0.0104836	1.18262	69	0.00564679	0.00421409	1.1598	100	0.00921458
Gm37079	1	complement(4938576..4940710)	ENSMUSG00000102653	0	#N/A	#N/A	#N/A	#N/A	#N/A	0	#N/A	#N/A	#N/A	#N/A	#N/A																	0	0	0	0	0	0	0	0	0	0	0	0	0	0	0	0	0	0
Gm16041	1	4970857..4976820	ENSMUSG00000085623	0.0191415	2.1047	1.07361	0.309231	0.840823	1	0.0131648	-3.17503	-1.66677	0.145811	0.619415	1																	11	0.0183387	0.0109044	0.129363	6	0.011182	0.0151027	0.0507311	3	0.00706257	0.00807137	0.0337892	2	0.0044105	0.00329147	0.0336173	10	0.0248302
Atp6v1h	1	5070018..5162529	ENSMUSG00000033793	0.33948	1.37527	0.459719	0.14384	0.69598	1	0.604441	1.91198	0.935071	0.00294316	0.145953	1	Atp6v1h	MGI	MGI:1914864	Atp6v1h		0006811 // ion transport (MGI:MGI:1354194|GO_REF:0000004 [IEA] UniProtKB-KW:KW-0406) /// 0006897 // endocytosis (MGI:MGI:4834177|GO_REF:0000096 [ISO] UniProtKB:Q9UI12) /// 0015991 // ATP hydrolysis coupled proton transport (MGI:MGI:2152098|GO_REF:0000002 [IEA] InterPro:IPR004908|InterPro:IPR011987)	0000221 // vacuolar proton-transporting V-type ATPase, V1 domain (MGI:MGI:2152098|GO_REF:0000002 [IEA] InterPro:IPR004908|InterPro:IPR011987)	0046961 // proton-transporting ATPase activity, rotational mechanism (MGI:MGI:2152098|GO_REF:0000002 [IEA] InterPro:IPR004908)	ATPase, H+ transporting, lysosomal V1 subunit H	0710001F19Rik	protein	taxon:10090	20190210	UniProt			3640	0.391216	0.232621	42.8075	3765	0.452346	0.610953	31.8338	2372	0.359995	0.411415	26.716	1419	0.201734	0.15055	23.8515	863	0.138144
Gm37567	1	5307739..5310017	ENSMUSG00000104046	0.00496105	2.57586	1.36505	0.328387	#N/A	1	0.00435562	1.90888	0.932727	0.51436	#N/A	1																	1	0.00436284	0.00259419	0.0117603	0	0	0	0	1	0.00616077	0.00704076	0.0112631	0	0	0	0	0	0
Gm38264	1	5403547..5405578	ENSMUSG00000102907	0	#N/A	#N/A	#N/A	#N/A	#N/A	0	#N/A	#N/A	#N/A	#N/A	#N/A																	0	0	0	0	0	0	0	0	0	0	0	0	0	0	0	0	0	0
Oprk1	1	5588466..5606131	ENSMUSG00000025905	0.000603224	3.20713	1.68128	0.321514	#N/A	1	0.000849611	5.87606	2.55485	0.11631	#N/A	1	Oprk1	MGI	MGI:97439	Oprk1		0042711 // maternal behavior (MGI:MGI:4417868|GO_REF:0000096 [ISO] RGD:69426) /// 0046877 // regulation of saliva secretion (MGI:MGI:1197118|PMID:9463367 [IMP]) /// 0007610 // behavior (MGI:MGI:1354194|GO_REF:0000004 [IEA] UniProtKB-KW:KW-0085) /// 0006955 // immune response (MGI:MGI:4834177|GO_REF:0000096 [ISO] UniProtKB:P41145) /// 1901381 // positive regulation of potassium ion transmembrane t…	0099056 // integral component of presynaptic membrane (MGI:MGI:4417868|GO_REF:0000096 [ISO] RGD:69426) /// 0005887 // integral component of plasma membrane (MGI:MGI:1197118|PMID:9463367 [IDA]) /// 0030285 // integral component of synaptic vesicle membrane (MGI:MGI:4417868|GO_REF:0000096 [ISO] RGD:69426) /// 0045202 // synapse (MGI:MGI:4417868|GO_REF:0000096 [ISO] RGD:69426) /// 0043679 // axon te…	0042923 // neuropeptide binding (MGI:MGI:4459044|GO_REF:0000033 [IBA] PANTHER:PTN000659780) /// 0042277 // peptide binding (MGI:MGI:6201960|PMID:21873635 [IBA] PANTHER:PTN001200938) /// 0042923 // neuropeptide binding (MGI:MGI:6201960|PMID:21873635 [IBA] PANTHER:PTN000659780) /// 0033612 // receptor serine/threonine kinase binding (MGI:MGI:4417868|GO_REF:0000096 [ISO] RGD:69426) /// 0038048 // dy…	opioid receptor, kappa 1	KOR-1|Oprk2|R21	protein	taxon:10090	20170228	GO_Central			1	0.000562827	0.000334663	0.0117603	0	0	0	0	0	0	0	0	0	0	0	0	0	0
Gm22463	1	complement(5644645..5644745)	ENSMUSG00000093015	0	#N/A	#N/A	#N/A	#N/A	#N/A	0	#N/A	#N/A	#N/A	#N/A	#N/A																	0	0	0	0	0	0	0	0	0	0	0	0	0	0	0	0	0	0
Gm37429	1	complement(5842874..5844672)	ENSMUSG00000103519	0	#N/A	#N/A	#N/A	#N/A	#N/A	0	#N/A	#N/A	#N/A	#N/A	#N/A																	0	0	0	0	0	0	0	0	0	0	0	0	0	0	0	0	0	0
Npbwr1	1	complement(5913707..5917398)	ENSMUSG00000033774	0.0226574	-2.87028	-1.52119	0.174528	0.73745	1	0.0226574	-1.84928	-0.886967	0.413109	0.814175	1	Npbwr1	MGI	MGI:891989	Npbwr1		0007186 // G-protein coupled receptor signaling pathway (MGI:MGI:4834177|GO_REF:0000096 [ISO] UniProtKB:P48145) /// 0019222 // regulation of metabolic process (MGI:MGI:3521560|PMID:12925742 [IMP] MGI:MGI:3522352) /// 0007218 // neuropeptide signaling pathway (MGI:MGI:4459044|GO_REF:0000033 [IBA] PANTHER:PTN000659780) /// 0007165 // signal transduction (MGI:MGI:1354194|GO_REF:0000004 [IEA] UniProt…	0016021 // integral component of membrane (MGI:MGI:1354194|GO_REF:0000004 [IEA] UniProtKB-KW:KW-0812) /// 0016020 // membrane (MGI:MGI:1354194|GO_REF:0000004 [IEA] UniProtKB-KW:KW-0472) /// 0005887 // integral component of plasma membrane (MGI:MGI:4459044|GO_REF:0000033 [IBA] PANTHER:PTN001200938) /// 0016021 // integral component of membrane (MGI:MGI:2152098|GO_REF:0000002 [IEA] InterPro:IPR0002…	0004930 // G-protein coupled receptor activity (MGI:MGI:6201960|PMID:21873635 [IBA] PANTHER:PTN001200938) /// 0042923 // neuropeptide binding (MGI:MGI:4459044|GO_REF:0000033 [IBA] PANTHER:PTN000659780) /// 0042277 // peptide binding (MGI:MGI:6201960|PMID:21873635 [IBA] PANTHER:PTN001200938) /// 0004930 // G-protein coupled receptor activity (MGI:MGI:4459044|GO_REF:0000033 [IBA] PANTHER:PTN0012009…	neuropeptides B/W receptor 1	Gpr7	protein	taxon:10090	20170228	GO_Central			0	0	0	0	18	0.0541895	0.07319	0.152193	5	0.0190146	0.0217306	0.0563154	9	0.032061	0.0239265	0.151278	2	0.00802208
Rb1cc1	1	6206197..6276648	ENSMUSG00000025907	0.599407	1.07819	0.108607	0.738415	0.974972	1	0.940503	1.50931	0.593886	0.0677824	0.501627	1	Rb1cc1	MGI	MGI:1341850	Rb1cc1		0007507 // heart development (MGI:MGI:3689241|PMID:17015619 [IMP] MGI:MGI:3690329) /// 0034727 // piecemeal microautophagy of nucleus (MGI:MGI:4459044|GO_REF:0000033 [IBA] PANTHER:PTN000996416) /// 2001237 // negative regulation of extrinsic apoptotic signaling pathway (MGI:MGI:3689241|PMID:17015619 [IMP] MGI:MGI:3690329) /// 0001934 // positive regulation of protein phosphorylation (MGI:MGI:4459…	0005737 // cytoplasm (MGI:MGI:1928264|PMID:11207567 [ISS]) /// 1990316 // ATG1/ULK1 kinase complex (MGI:MGI:4365321|PMID:19211835 [IDA]) /// 1990316 // ATG1/ULK1 kinase complex (MGI:MGI:4834177|GO_REF:0000096 [ISO] UniProtKB:Q8TDY2) /// 0005764 // lysosome (MGI:MGI:4834177|GO_REF:0000096 [ISO] UniProtKB:Q8TDY2) /// 0005634 // nucleus (MGI:MGI:1928264|PMID:11207567 [ISS]) /// 0005829 // cytosol (M…	0005515 // protein binding (MGI:MGI:5605433|PMID:24954904 [IPI] UniProtKB:Q8C0J2) /// 0032947 // protein complex scaffold (MGI:MGI:4459044|GO_REF:0000033 [IBA] PANTHER:PTN000996416) /// 0005515 // protein binding (MGI:MGI:3849242|PMID:19258318 [IPI] UniProtKB:O70405|UniProtKB:Q91YI1) /// 0005515 // protein binding (MGI:MGI:5508687|PMID:23392225 [IPI] UniProtKB:Q8C0J2) /// 0019901 // protein kinas…	RB1-inducible coiled-coil 1	2900055E04Rik|5930404L04Rik|Cc1|Fip200|LaXp180	protein	taxon:10090	20170228	GO_Central			4963	0.700429	0.416483	58.3663	7145	1.12723	1.52247	60.4123	2922	0.582326	0.665504	32.9107	1521	0.283943	0.211901	25.566	1442	0.303103
4732440D04Rik	1	complement(6209866..6215293)	ENSMUSG00000090031	0.452643	1.53286	0.616228	0.542519	0.934397	1	0.37855	-2.98737	-1.57887	0.119902	0.58463	1	4732440D04Rik	MGI	MGI:3604103	4732440D04Rik		0008150 // biological_process (MGI:MGI:2156816|GO_REF:0000015 [ND])	0005575 // cellular_component (MGI:MGI:2156816|GO_REF:0000015 [ND])	0003674 // molecular_function (MGI:MGI:2156816|GO_REF:0000015 [ND])	RIKEN cDNA 4732440D04 gene		protein	taxon:10090	20120430	MGI			364	0.666768	0.396468	4.28075	40	0.0819076	0.110627	0.338207	97	0.250906	0.286745	1.09252	229	0.55487	0.414089	3.84919	124	0.338299
Alkal1	1	6359218..6394731	ENSMUSG00000087247	0.183226	1.72274	0.784705	0.0867962	0.581251	1	0.149624	-1.15478	-0.207622	0.651083	0.910542	1	Alkal1	MGI	MGI:3645495	Alkal1		0010976 // positive regulation of neuron projection development (MGI:MGI:4834177|GO_REF:0000096 [ISO] UniProtKB:Q6UXT8) /// 0070378 // positive regulation of ERK5 cascade (MGI:MGI:4834177|GO_REF:0000096 [ISO] UniProtKB:Q6UXT8) /// 0070374 // positive regulation of ERK1 and ERK2 cascade (MGI:MGI:4834177|GO_REF:0000096 [ISO] UniProtKB:Q6UXT8)	0005576 // extracellular region (MGI:MGI:1354194|GO_REF:0000004 [IEA] UniProtKB-KW:KW-0964) /// 0005575 // cellular_component (MGI:MGI:2156816|GO_REF:0000015 [ND])	0030971 // receptor tyrosine kinase binding (MGI:MGI:4834177|GO_REF:0000096 [ISO] UniProtKB:Q6UXT8) /// 0030298 // receptor signaling protein tyrosine kinase activator activity (MGI:MGI:4834177|GO_REF:0000096 [ISO] UniProtKB:Q6UXT8)	ALK and LTK ligand 1	EG620393|Fam150a	protein	taxon:10090	20100202	MGI			565	0.158184	0.0940578	6.64456	468	0.146471	0.197828	3.95702	706	0.279116	0.318984	7.95173	106	0.0392556	0.0292957	1.78172	300	0.125095
St18	1	6487231..6860940	ENSMUSG00000033740	0.0471575	5.69174	2.50887	6.30375e-08	6.26011e-05	0.00193708	0.0148397	1.37045	0.454653	0.32792	0.765378	1	St18	MGI	MGI:2446700	St18		0006355 // regulation of transcription, DNA-templated (MGI:MGI:2152098|GO_REF:0000002 [IEA] InterPro:IPR002515|InterPro:IPR036060) /// 0008285 // negative regulation of cell proliferation (MGI:MGI:4834177|GO_REF:0000096 [ISO] UniProtKB:O60284) /// 2001269 // positive regulation of cysteine-type endopeptidase activity involved in apoptotic signaling pathway (MGI:MGI:4834177|GO_REF:0000096 [ISO] Un…	0005634 // nucleus (MGI:MGI:4459044|GO_REF:0000033 [IBA] PANTHER:PTN000850438) /// 0005634 // nucleus (MGI:MGI:4417868|GO_REF:0000096 [ISO] RGD:708566) /// 0005634 // nucleus (MGI:MGI:6201960|PMID:21873635 [IBA] PANTHER:PTN000850438) /// 0032993 // protein-DNA complex (MGI:MGI:4834177|GO_REF:0000096 [ISO] UniProtKB:O60284) /// 0005634 // nucleus (MGI:MGI:4834177|GO_REF:0000096 [ISO] UniProtKB:O60…	0046872 // metal ion binding (MGI:MGI:1354194|GO_REF:0000004 [IEA] UniProtKB-KW:KW-0479) /// 0000978 // RNA polymerase II core promoter proximal region sequence-specific DNA binding (MGI:MGI:4834177|GO_REF:0000096 [ISO] UniProtKB:O60284) /// 0001228 // transcriptional activator activity, RNA polymerase II transcription regulatory region sequence-specific binding (MGI:MGI:4459044|GO_REF:0000033 [I…	suppression of tumorigenicity 18	Myt3|Nzf3	protein	taxon:10090	20050217	MGI			243	0.00646524	0.0038443	2.85775	114	0.00339058	0.00457943	0.963891	707	0.0265622	0.0303563	7.96299	91	0.0032026	0.00239004	1.52959	467	0.0185055
Gm42492	1	complement(6861237..6864151)	ENSMUSG00000103329	0	#N/A	#N/A	#N/A	#N/A	#N/A	0	#N/A	#N/A	#N/A	#N/A	#N/A																	0	0	0	0	0	0	0	0	0	0	0	0	0	0	0	0	0	0
Pcmtd1	1	7088920..7173628	ENSMUSG00000051285	0.468615	1.20287	0.266482	0.372787	0.876079	1	0.558556	1.2132	0.278816	0.351083	0.778379	1	Pcmtd1	MGI	MGI:2441773	Pcmtd1		0006479 // protein methylation (MGI:MGI:6201960|PMID:21873635 [IBA] EcoGene:EG10689|FB:FBgn0086768|MGI:MGI:97502|PANTHER:PTN000171727|RGD:3268|TAIR:locus:504955645|UniProtKB:Q64J17|WB:WBGene00003954) /// 0006464 // cellular protein modification process (MGI:MGI:2152098|GO_REF:0000002 [IEA] InterPro:IPR000682)	0016020 // membrane (MGI:MGI:1354194|GO_REF:0000004 [IEA] UniProtKB-KW:KW-0472) /// 0005737 // cytoplasm (MGI:MGI:6201960|PMID:21873635 [IBA] PANTHER:PTN000171727) /// 0005737 // cytoplasm (MGI:MGI:4459044|GO_REF:0000033 [IBA] PANTHER:PTN000171727)	0004719 // protein-L-isoaspartate (D-aspartate) O-methyltransferase activity (MGI:MGI:6201960|PMID:21873635 [IBA] PANTHER:PTN000171727) /// 0004719 // protein-L-isoaspartate (D-aspartate) O-methyltransferase activity (MGI:MGI:4459044|GO_REF:0000033 [IBA] PANTHER:PTN000171727)	protein-L-isoaspartate (D-aspartate) O-methyltransferase domain containing 1	8430411F12Rik|A030012M09Rik	protein	taxon:10090	20170228	GO_Central			4750	0.557542	0.33152	55.8614	4287	0.562507	0.75974	36.2474	3234	0.536031	0.612596	36.4248	1822	0.282888	0.211114	30.6254	1608	0.281109
Gm38372	1	7148110..7152137	ENSMUSG00000103509	0.358964	2.07873	1.0557	0.309094	0.840823	1	0.188128	-2.8658	-1.51894	0.146843	0.619652	1																	278	0.686228	0.408039	3.26936	0	0	0	0	58	0.202171	0.231048	0.653258	16	0.0522428	0.0389878	0.268939	0	0
Gm23274	1	7265803..7265932	ENSMUSG00000077244	0	#N/A	#N/A	#N/A	#N/A	#N/A	0	#N/A	#N/A	#N/A	#N/A	#N/A																	0	0	0	0	0	0	0	0	0	0	0	0	0	0	0	0	0	0
Gm26901	1	complement(7349406..7397869)	ENSMUSG00000097797	0.0283645	1.22381	0.291377	0.62367	0.956177	1	0.0283645	1.12883	0.174824	0.768621	0.947607	1																	163	0.0334412	0.0198845	1.91693	254	0.058253	0.0786784	2.14762	99	0.0286811	0.0327778	1.11504	43	0.0116693	0.00870857	0.722773	32	0.00977798
Gm30414	1	7497968..7518149	ENSMUSG00000103067	0.00165539	1.0441	0.0622547	0.954923	0.99476	1	0.00201431	1.22662	0.29469	0.786722	0.951109	1																	6	0.00295597	0.00175765	0.0705617	3	0.00165219	0.00223151	0.0253655	0	0	0	0	0	0	0	0	5	0.0036688
Sntg1	1	complement(8361475..9299878)	ENSMUSG00000025909	0.0726501	2.13541	1.09451	0.000929365	0.0621503	1	0.065577	1.32741	0.408613	0.21652	0.684765	1	Sntg1	MGI	MGI:1918346	Sntg1			0016010 // dystrophin-associated glycoprotein complex (MGI:MGI:4459044|GO_REF:0000033 [IBA] PANTHER:PTN000830970) /// 0005634 // nucleus (MGI:MGI:1354194|GO_REF:0000004 [IEA] UniProtKB-KW:KW-0539) /// 0032587 // ruffle membrane (MGI:MGI:4834177|GO_REF:0000096 [ISO] UniProtKB:Q9NSN8) /// 0016010 // dystrophin-associated glycoprotein complex (MGI:MGI:6201960|PMID:21873635 [IBA] PANTHER:PTN000830970…	0005198 // structural molecule activity (MGI:MGI:2152098|GO_REF:0000002 [IEA] InterPro:IPR015482) /// 0003779 // actin binding (MGI:MGI:1354194|GO_REF:0000004 [IEA] UniProtKB-KW:KW-0009) /// 0008022 // protein C-terminus binding (MGI:MGI:4834177|GO_REF:0000096 [ISO] UniProtKB:Q9NSN8)	syntrophin, gamma 1	G1SYN|SYN4	protein	taxon:10090	20190210	UniProt			3560	0.0377201	0.0224288	41.8666	6757	0.0800328	0.108095	57.1317	2026	0.030313	0.0346428	22.819	2219	0.0311002	0.0232095	37.2984	2732	0.0431131
Gm38024	1	complement(8450960..8453491)	ENSMUSG00000102647	0	#N/A	#N/A	#N/A	#N/A	#N/A	0	#N/A	#N/A	#N/A	#N/A	#N/A																	0	0	0	0	0	0	0	0	0	0	0	0	0	0	0	0	0	0
Gm38259	1	complement(8527780..8531313)	ENSMUSG00000102253	0	#N/A	#N/A	#N/A	#N/A	#N/A	0	#N/A	#N/A	#N/A	#N/A	#N/A																	0	0	0	0	0	0	0	0	0	0	0	0	0	0	0	0	0	0
Gm23358	1	complement(8588615..8588724)	ENSMUSG00000093970	0	#N/A	#N/A	#N/A	#N/A	#N/A	0	#N/A	#N/A	#N/A	#N/A	#N/A																	0	0	0	0	0	0	0	0	0	0	0	0	0	0	0	0	0	0
Gm37005	1	complement(8643696..8644859)	ENSMUSG00000103884	0	#N/A	#N/A	#N/A	#N/A	#N/A	0	#N/A	#N/A	#N/A	#N/A	#N/A																	0	0	0	0	0	0	0	0	0	0	0	0	0	0	0	0	0	0
Gm24276	1	8816138..8816247	ENSMUSG00000076135	0	#N/A	#N/A	#N/A	#N/A	#N/A	0	#N/A	#N/A	#N/A	#N/A	#N/A																	0	0	0	0	0	0	0	0	0	0	0	0	0	0	0	0	0	0
Gm37629	1	complement(9191067..9192116)	ENSMUSG00000102316	0	#N/A	#N/A	#N/A	#N/A	#N/A	0	#N/A	#N/A	#N/A	#N/A	#N/A																	0	0	0	0	0	0	0	0	0	0	0	0	0	0	0	0	0	0
Gm37143	1	9286922..9290180	ENSMUSG00000102871	0	#N/A	#N/A	#N/A	#N/A	#N/A	0	#N/A	#N/A	#N/A	#N/A	#N/A																	0	0	0	0	0	0	0	0	0	0	0	0	0	0	0	0	0	0
Gm24765	1	9458670..9458772	ENSMUSG00000065625	0	#N/A	#N/A	#N/A	#N/A	#N/A	0	#N/A	#N/A	#N/A	#N/A	#N/A																	0	0	0	0	0	0	0	0	0	0	0	0	0	0	0	0	0	0
Rrs1	1	9545408..9547455	ENSMUSG00000061024	10.986	-2.10845	-1.07618	0.00231034	0.104654	1	10.986	-1.36757	-0.451614	0.200635	0.67056	1	Rrs1	MGI	MGI:1929721	Rrs1		0000447 // endonucleolytic cleavage in ITS1 to separate SSU-rRNA from 5.8S rRNA and LSU-rRNA from tricistronic rRNA transcript (SSU-rRNA, 5.8S rRNA, LSU-rRNA) (MGI:MGI:4459044|GO_REF:0000033 [IBA] PANTHER:PTN000426674) /// 0042273 // ribosomal large subunit biogenesis (MGI:MGI:6201960|PMID:21873635 [IBA] PANTHER:PTN000426674) /// 0000027 // ribosomal large subunit assembly (MGI:MGI:4834177|GO_REF…	0005783 // endoplasmic reticulum (MGI:MGI:4352957|PMID:19433866 [IDA]) /// 0000794 // condensed nuclear chromosome (MGI:MGI:4834177|GO_REF:0000096 [ISO] UniProtKB:Q15050) /// 0030687 // preribosome, large subunit precursor (MGI:MGI:4459044|GO_REF:0000033 [IBA] PANTHER:PTN000426674) /// 0030687 // preribosome, large subunit precursor (MGI:MGI:6201960|PMID:21873635 [IBA] PANTHER:PTN000426674) /// 0…	0008097 // 5S rRNA binding (MGI:MGI:4834177|GO_REF:0000096 [ISO] UniProtKB:Q15050) /// 0005515 // protein binding (MGI:MGI:4352957|PMID:19433866 [IPI] UniProtKB:Q80WJ7|UniProtKB:Q86UE4)	ribosome biogenesis regulator 1	5730466A07Rik|D1Ertd701e	protein	taxon:10090	20170512	MGI			535	2.59739	1.54444	6.29176	2619	14.2138	19.1976	22.1441	1495	10.2492	11.7132	16.8383	1222	7.8476	5.85651	20.5402	2769	20.0222
Adhfe1	1	9547948..9580673	ENSMUSG00000025911	1.20785	-1.5123	-0.596745	0.0853102	0.577835	1	1.4316	1.32238	0.403133	0.244835	0.707902	1	Adhfe1	MGI	MGI:1923437	Adhfe1		0006539 // glutamate catabolic process via 2-oxoglutarate (MGI:MGI:4834177|GO_REF:0000096 [ISO] UniProtKB:Q8IWW8) /// 0055114 // oxidation-reduction process (MGI:MGI:2152098|GO_REF:0000002 [IEA] InterPro:IPR001670) /// 0055114 // oxidation-reduction process (MGI:MGI:1354194|GO_REF:0000004 [IEA] UniProtKB-KW:KW-0560)	0005739 // mitochondrion (MGI:MGI:4459044|GO_REF:0000033 [IBA] PANTHER:PTN002608574) /// 0005739 // mitochondrion (MGI:MGI:6201960|PMID:21873635 [IBA] PANTHER:PTN002608574) /// 0005739 // mitochondrion (MGI:MGI:3762266|PMID:17559793 [IDA])	0047988 // hydroxyacid-oxoacid transhydrogenase activity (MGI:MGI:4834177|GO_REF:0000096 [ISO] UniProtKB:Q8IWW8) /// 0004022 // alcohol dehydrogenase (NAD) activity (MGI:MGI:4459044|GO_REF:0000033 [IBA] PANTHER:PTN002608572) /// 0046872 // metal ion binding (MGI:MGI:2152098|GO_REF:0000002 [IEA] InterPro:IPR001670) /// 0016491 // oxidoreductase activity (MGI:MGI:1354194|GO_REF:0000004 [IEA] UniPro…	alcohol dehydrogenase, iron containing, 1	6330565B14Rik	protein	taxon:10090	20180918	GO_Central			1229	0.373398	0.222027	14.4534	2257	0.766554	1.03533	19.0833	4402	1.88858	2.15834	49.58	2365	0.95046	0.70931	39.7525	4553	2.06027
2610203C22Rik	1	complement(9560832..9631175)	ENSMUSG00000079671	0.0864453	1.53044	0.613951	0.264541	0.817405	1	0.109882	1.88451	0.914193	0.0965784	0.549737	1	2610203C22Rik	MGI	MGI:1919731	2610203C22Rik		0008150 // biological_process (MGI:MGI:2156816|GO_REF:0000015 [ND])	0005575 // cellular_component (MGI:MGI:2156816|GO_REF:0000015 [ND])	0003674 // molecular_function (MGI:MGI:2156816|GO_REF:0000015 [ND])	RIKEN cDNA 2610203C22 gene		gene	taxon:10090	20100202	MGI			1204	0.170182	0.101192	14.1594	249	0.0393438	0.053139	2.10534	371	0.0740502	0.0846273	4.1786	170	0.0317847	0.0237203	2.85747	226	0.0475773
Vxn	1	9601199..9627143	ENSMUSG00000067879	0.0406585	1.11864	0.161743	0.862573	0.987537	1	0.0406585	-2.21788	-1.14918	0.220699	0.688109	1	Vxn	MGI	MGI:1924232	Vxn		0007399 // nervous system development (MGI:MGI:1354194|GO_REF:0000004 [IEA] UniProtKB-KW:KW-0524) /// 0030182 // neuron differentiation (MGI:MGI:6148384|PMID:29518376 [IMP]) /// 0022008 // neurogenesis (MGI:MGI:6148384|PMID:29518376 [IMP])	0016020 // membrane (MGI:MGI:1354194|GO_REF:0000004 [IEA] UniProtKB-KW:KW-0472) /// 0005634 // nucleus (MGI:MGI:6148384|PMID:29518376 [IDA]) /// 0005886 // plasma membrane (MGI:MGI:6148384|PMID:29518376 [IDA])	0003674 // molecular_function (MGI:MGI:2156816|GO_REF:0000015 [ND])	vexin	3110035E14Rik|R75066	protein	taxon:10090	20100202	MGI			344	0.131831	0.0783882	4.04554	20	0.00856802	0.0115722	0.169104	0	0	0	0	43	0.0217977	0.0162672	0.722773	72	0.0410958
Gm29520	1	complement(9639255..9640582)	ENSMUSG00000099827	0	#N/A	#N/A	#N/A	#N/A	#N/A	0	#N/A	#N/A	#N/A	#N/A	#N/A																	0	0	0	0	0	0	0	0	0	0	0	0	0	0	0	0	0	0
Mybl1	1	complement(9667415..9700209)	ENSMUSG00000025912	0.037599	1.01545	0.0221191	0.969724	0.997315	1	0.037599	-1.13691	-0.185118	0.75113	0.941195	1	Mybl1	MGI	MGI:99925	Mybl1		0006355 // regulation of transcription, DNA-templated (MGI:MGI:2152098|GO_REF:0000002 [IEA] InterPro:IPR012642) /// 0045893 // positive regulation of transcription, DNA-templated (MGI:MGI:6201960|PMID:21873635 [IBA] PANTHER:PTN000067791) /// 1990511 // piRNA biosynthetic process (MGI:MGI:5495879|PMID:23523368 [IDA]) /// 0007141 // male meiosis I (MGI:MGI:5286001|PMID:21750041 [IMP]) /// 0045893 /…	0005634 // nucleus (MGI:MGI:5286001|PMID:21750041 [IDA])	0001228 // transcriptional activator activity, RNA polymerase II transcription regulatory region sequence-specific binding (MGI:MGI:4834177|GO_REF:0000096 [ISO] UniProtKB:P10243) /// 0003677 // DNA binding (MGI:MGI:1354194|GO_REF:0000004 [IEA] UniProtKB-KW:KW-0238) /// 0000978 // RNA polymerase II core promoter proximal region sequence-specific DNA binding (MGI:MGI:4834177|GO_REF:0000096 [ISO] Un…	myeloblastosis oncogene-like 1	A-myb|G1-419-6|repro9	protein	taxon:10090	20170228	GO_Central			79	0.0239515	0.0142418	0.929063	66	0.0223687	0.0302119	0.558042	193	0.0826283	0.0944307	2.17377	20	0.00802081	0.00598577	0.336173	113	0.0510257
Vcpip1	1	complement(9718622..9748382)	ENSMUSG00000045210	1.07606	-1.18829	-0.248884	0.339269	0.858633	1	1.1962	1.04006	0.0566677	0.827707	0.960659	1	Vcpip1	MGI	MGI:1917925	Vcpip1		0090168 // Golgi reassembly (MGI:MGI:4417868|GO_REF:0000096 [ISO] RGD:708520) /// 0090168 // Golgi reassembly (MGI:MGI:4459044|GO_REF:0000033 [IBA] PANTHER:PTN001028364) /// 0007030 // Golgi organization (MGI:MGI:4417868|GO_REF:0000096 [ISO] RGD:708520) /// 0035871 // protein K11-linked deubiquitination (MGI:MGI:4834177|GO_REF:0000096 [ISO] UniProtKB:Q96JH7) /// 0035871 // protein K11-linked deub…	0005794 // Golgi apparatus (MGI:MGI:1354194|GO_REF:0000004 [IEA] UniProtKB-KW:KW-0333) /// 0045202 // synapse (MGI:MGI:6189245|PMID:16452087 [EXP]) /// 0005737 // cytoplasm (MGI:MGI:4834177|GO_REF:0000096 [ISO] UniProtKB:Q96JH7) /// 0045202 // synapse (MGI:MGI:6189245|PMID:16452087 [IDA]) /// 0005783 // endoplasmic reticulum (MGI:MGI:1354194|GO_REF:0000004 [IEA] UniProtKB-KW:KW-0256)	0004843 // thiol-dependent ubiquitin-specific protease activity (MGI:MGI:4459044|GO_REF:0000033 [IBA] PANTHER:PTN001028364) /// 0016787 // hydrolase activity (MGI:MGI:1354194|GO_REF:0000004 [IEA] UniProtKB-KW:KW-0378) /// 0004843 // thiol-dependent ubiquitin-specific protease activity (MGI:MGI:4417868|GO_REF:0000096 [ISO] RGD:708520) /// 0004843 // thiol-dependent ubiquitin-specific protease acti…	valosin containing protein (p97)/p47 complex interacting protein 1	5730421J18Rik|5730538E15Rik|Vcip135	protein	taxon:10090	20050217	MGI			2203	0.736004	0.437636	25.9079	4499	1.68024	2.26939	38.0399	2652	1.25114	1.42985	29.8697	1793	0.792371	0.591331	30.1379	1850	0.92054
1700034P13Rik	1	9747648..9791924	ENSMUSG00000097893	0.159011	-1.1164	-0.15885	0.707995	0.96963	1	0.159011	1.09638	0.132745	0.754183	0.942694	1	1700034P13Rik	MGI	MGI:1920581	1700034P13Rik		0008150 // biological_process (MGI:MGI:2156816|GO_REF:0000015 [ND])	0005575 // cellular_component (MGI:MGI:2156816|GO_REF:0000015 [ND])	0003674 // molecular_function (MGI:MGI:2156816|GO_REF:0000015 [ND])	RIKEN cDNA 1700034P13 gene		gene	taxon:10090	20100202	MGI			308	0.0691649	0.0411262	3.62217	454	0.113968	0.153928	3.83865	590	0.187091	0.213815	6.64521	606	0.180007	0.134336	10.1861	732	0.244823
Sgk3	1	9798107..9900845	ENSMUSG00000025915	0.289422	1.38624	0.471179	0.0653489	0.526542	1	0.356193	1.3606	0.444238	0.0823274	0.528242	1	Sgk3	MGI	MGI:2182368	Sgk3		0035556 // intracellular signal transduction (MGI:MGI:4459044|GO_REF:0000033 [IBA] PANTHER:PTN000683254) /// 0018105 // peptidyl-serine phosphorylation (MGI:MGI:4459044|GO_REF:0000033 [IBA] PANTHER:PTN000683254) /// 2001240 // negative regulation of extrinsic apoptotic signaling pathway in absence of ligand (MGI:MGI:2178763|PMID:11050396 [IDA]) /// 0018105 // peptidyl-serine phosphorylation (MGI:…	0031410 // cytoplasmic vesicle (MGI:MGI:2178763|PMID:11050396 [IDA]) /// 0005768 // endosome (MGI:MGI:1354194|GO_REF:0000004 [IEA] UniProtKB-KW:KW-0967)	0016740 // transferase activity (MGI:MGI:1354194|GO_REF:0000004 [IEA] UniProtKB-KW:KW-0808) /// 0015459 // potassium channel regulator activity (MGI:MGI:6201960|PMID:21873635 [IBA] PANTHER:PTN001219961) /// 0005524 // ATP binding (MGI:MGI:1354194|GO_REF:0000004 [IEA] UniProtKB-KW:KW-0067) /// 0005524 // ATP binding (MGI:MGI:2152098|GO_REF:0000002 [IEA] InterPro:IPR000961|InterPro:IPR017892|InterP…	serum/glucocorticoid regulated kinase 3	2510015P22Rik|A330005P07Rik|Cisk|cytokine-independent survival kinase|fy	protein	taxon:10090	20190210	UniProt			2605	0.252107	0.149906	30.6356	3300	0.357012	0.482192	27.9021	2514	0.343565	0.392639	28.3154	1173	0.150161	0.112063	19.7166	1309	0.188679
Gm22607	1	complement(9834498..9834602)	ENSMUSG00000088916	0	#N/A	#N/A	#N/A	#N/A	#N/A	0	#N/A	#N/A	#N/A	#N/A	#N/A																	0	0	0	0	0	0	0	0	0	0	0	0	0	0	0	0	0	0
Mcmdc2	1	9908638..9942085	ENSMUSG00000046101	0.0377886	-1.089	-0.123006	0.830721	0.985745	1	0.0574992	1.41774	0.503597	0.380031	0.795785	1	Mcmdc2	MGI	MGI:3045334	Mcmdc2		0007283 // spermatogenesis (MGI:MGI:5805564|PMID:27760146 [IMP] MGI:MGI:5511194,MGI:MGI:2178050) /// 0006281 // DNA repair (MGI:MGI:1354194|GO_REF:0000004 [IEA] UniProtKB-KW:KW-0234) /// 0007130 // synaptonemal complex assembly (MGI:MGI:5805564|PMID:27760146 [IMP] MGI:MGI:5511194,MGI:MGI:2178050) /// 0006974 // cellular response to DNA damage stimulus (MGI:MGI:1354194|GO_REF:0000004 [IEA] UniProt…	0005575 // cellular_component (MGI:MGI:2156816|GO_REF:0000015 [ND])	0003674 // molecular_function (MGI:MGI:2156816|GO_REF:0000015 [ND])	minichromosome maintenance domain containing 2	6030422M02Rik	protein	taxon:10090	20100202	MGI			101	0.0300237	0.0178524	1.18779	290	0.0963678	0.130157	2.452	73	0.0306431	0.03502	0.822204	53	0.0208402	0.0155526	0.89086	25	0.0110685
Snhg6	1	complement(9941959..9944118)	ENSMUSG00000098234	0.747965	-2.06055	-1.04303	0.0948706	0.600777	1	0.747965	-1.30496	-0.384004	0.536934	0.872905	1	Snhg6	MGI	MGI:1921074	Snhg6		0008150 // biological_process (MGI:MGI:2156816|GO_REF:0000015 [ND])	0005575 // cellular_component (MGI:MGI:2156816|GO_REF:0000015 [ND])	0003674 // molecular_function (MGI:MGI:2156816|GO_REF:0000015 [ND])	small nucleolar RNA host gene 6	1110008H02Rik	gene	taxon:10090	20100202	MGI			42	0.193334	0.114959	0.493932	366	1.88335	2.54372	3.0946	142	0.923026	1.05487	1.59936	63	0.383604	0.286276	1.05895	52	0.356507
Snord87	1	complement(9942463..9942549)	ENSMUSG00000093178	1.04655	28.9137	4.85368	0.00102673	0.0652963	1	0.156658	3.66818	1.87506	0.239039	0.701465	1	Snord87	MGI	MGI:2387894	Snord87		0008150 // biological_process (MGI:MGI:2156816|GO_REF:0000015 [ND])	0005730 // nucleolus (MGI:MGI:2183119|PMID:12119114 [ISO] EMBL:AF396685)	0030562 // rRNA 2'-O-ribose methylation guide activity (MGI:MGI:2183119|PMID:12119114 [ISO] EMBL:AF396685)	small nucleolar RNA, C/D box 87	MBII-276|Rnu87|U87	gene	taxon:10090	20021018	MGI			1	0.114286	0.0679558	0.0117603	0	0	0	0	0	0	0	0	0	0	0	0	0	0
Tcf24	1	complement(9960163..9967932)	ENSMUSG00000099032	0.0263797	-1.34263	-0.425067	0.566102	0.942226	1	0.0346293	1.15057	0.20235	0.781951	0.950373	1	Tcf24	MGI	MGI:3780500	Tcf24		0008150 // biological_process (MGI:MGI:2156816|GO_REF:0000015 [ND])	0005575 // cellular_component (MGI:MGI:2156816|GO_REF:0000015 [ND])	0003674 // molecular_function (MGI:MGI:2156816|GO_REF:0000015 [ND])	transcription factor 24		protein	taxon:10090	20100202	MGI			20	0.0255931	0.0152179	0.235206	32	0.0457755	0.0618259	0.270566	13	0.023491	0.0268464	0.14642	14	0.0236975	0.017685	0.235321	7	0.0133412
E330040D14Rik	1	9967314..9968687	ENSMUSG00000104025	0.0923562	-7.11588	-2.83104	0.012135	0.243345	1	0.0923562	-3.87134	-1.95283	0.0633797	0.49121	1	E330040D14Rik	MGI	MGI:3649088	E330040D14Rik		0008150 // biological_process (MGI:MGI:2156816|GO_REF:0000015 [ND])	0005575 // cellular_component (MGI:MGI:2156816|GO_REF:0000015 [ND])	0003674 // molecular_function (MGI:MGI:2156816|GO_REF:0000015 [ND])	RIKEN cDNA E330040D14 gene	EG433270	gene	taxon:10090	20120430	MGI			3	0.0217094	0.0129086	0.0352809	21	0.169878	0.229442	0.177559	5	0.0510931	0.0583911	0.0563154	6	0.0574328	0.042861	0.100852	15	0.161668
Ppp1r42	1	complement(9968624..10009136)	ENSMUSG00000025916	0.0276034	-1.24178	-0.312414	0.56053	0.940008	1	0.028544	1.01918	0.027402	0.959191	0.994459	1	Ppp1r42	MGI	MGI:1921138	Ppp1r42		0010921 // regulation of phosphatase activity (MGI:MGI:5086024|PMID:21738792 [IDA])	0002177 // manchette (MGI:MGI:5298338|PMID:19886865 [IDA]) /// 0005813 // centrosome (MGI:MGI:5298338|PMID:19886865 [IDA]) /// 0005815 // microtubule organizing center (MGI:MGI:5298338|PMID:19886865 [IDA]) /// 0005856 // cytoskeleton (MGI:MGI:1354194|GO_REF:0000004 [IEA] UniProtKB-KW:KW-0206) /// 0015630 // microtubule cytoskeleton (MGI:MGI:5298338|PMID:19886865 [IDA]) /// 0002177 // manchette (M…	0003779 // actin binding (MGI:MGI:5298338|PMID:19886865 [IDA]) /// 0015631 // tubulin binding (MGI:MGI:5298338|PMID:19886865 [IDA]) /// 0005515 // protein binding (MGI:MGI:5086024|PMID:21738792 [IPI] UniProtKB:P63087) /// 0070840 // dynein complex binding (MGI:MGI:5298338|PMID:19886865 [IDA]) /// 0005515 // protein binding (MGI:MGI:5298338|PMID:19886865 [IPI] UniProtKB:P63087|UniProtKB:Q61768) //…	protein phosphatase 1, regulatory subunit 42	1700011J18Rik|4930418G15Rik|Lrrc67	protein	taxon:10090	20111102	UniProt			101	0.0247879	0.0147392	1.18779	129	0.0353915	0.047801	1.09072	77	0.0266855	0.0304972	0.867256	81	0.0262958	0.019624	1.3615	68	0.0248561
Gm15818	1	9982387..9992366	ENSMUSG00000087199	0.0194256	-1.18782	-0.248314	0.793347	0.982331	1	0.0233798	1.44661	0.532673	0.570726	0.884271	1																	0	0	0	0	27	0.0300703	0.0406139	0.22829	11	0.0154754	0.0176858	0.123894	20	0.026357	0.0196697	0.336173	17	0.0252253
Gm24674	1	complement(10009814..10009917)	ENSMUSG00000095780	0	#N/A	#N/A	#N/A	#N/A	#N/A	0	#N/A	#N/A	#N/A	#N/A	#N/A																	0	0	0	0	0	0	0	0	0	0	0	0	0	0	0	0	0	0
Cops5	1	complement(10024601..10038168)	ENSMUSG00000025917	0.621598	-1.17441	-0.231932	0.494458	0.919391	1	0.758202	1.15562	0.208672	0.538355	0.873327	1	Cops5	MGI	MGI:1349415	Cops5		0000338 // protein deneddylation (MGI:MGI:4459044|GO_REF:0000033 [IBA] PANTHER:PTN000045369) /// 0043066 // negative regulation of apoptotic process (MGI:MGI:4834177|GO_REF:0000096 [ISO] UniProtKB:Q92905) /// 0006355 // regulation of transcription, DNA-templated (MGI:MGI:1298123|PMID:9707402 [TAS]) /// 0045944 // positive regulation of transcription from RNA polymerase II promoter (MGI:MGI:483417…	0005634 // nucleus (MGI:MGI:4834177|GO_REF:0000096 [ISO] UniProtKB:Q92905) /// 0008180 // COP9 signalosome (MGI:MGI:1298123|PMID:9707402 [IDA]) /// 0008180 // COP9 signalosome (MGI:MGI:4834177|GO_REF:0000096 [ISO] UniProtKB:Q92905) /// 0030054 // cell junction (MGI:MGI:1354194|GO_REF:0000004 [IEA] UniProtKB-KW:KW-0965) /// 0005654 // nucleoplasm (MGI:MGI:4834177|GO_REF:0000096 [ISO] UniProtKB:Q92…	0008237 // metallopeptidase activity (MGI:MGI:4459044|GO_REF:0000033 [IBA] PANTHER:PTN000045368) /// 0046872 // metal ion binding (MGI:MGI:1354194|GO_REF:0000004 [IEA] UniProtKB-KW:KW-0479) /// 0016787 // hydrolase activity (MGI:MGI:1354194|GO_REF:0000004 [IEA] UniProtKB-KW:KW-0378) /// 0019899 // enzyme binding (MGI:MGI:5286754|PMID:21817065 [IPI] UniProtKB:O35215) /// 0004222 // metalloendopept…	COP9 signalosome subunit 5	COP9 complex S5|CSN5|Jab1|JUN activation binding protein|Sgn5	protein	taxon:10090	20180309	GO_Central			635	0.465341	0.276697	7.46778	1298	1.06332	1.43615	10.9748	741	0.766799	0.876327	8.34594	425	0.411973	0.307447	7.14369	367	0.400561
Cspp1	1	10037987..10136768	ENSMUSG00000056763	0.412977	1.3176	0.397907	0.167375	0.728914	1	0.485311	1.3254	0.406433	0.158472	0.632546	1	Cspp1	MGI	MGI:2681832	Cspp1		0032467 // positive regulation of cytokinesis (MGI:MGI:4834177|GO_REF:0000096 [ISO] UniProtKB:Q1MSJ5) /// 0032467 // positive regulation of cytokinesis (MGI:MGI:4459044|GO_REF:0000033 [IBA] PANTHER:PTN001091588) /// 0051781 // positive regulation of cell division (MGI:MGI:4834177|GO_REF:0000096 [ISO] UniProtKB:Q1MSJ5) /// 0032467 // positive regulation of cytokinesis (MGI:MGI:6201960|PMID:2187363…	0005819 // spindle (MGI:MGI:5284753|PMID:19129481 [IDA]) /// 0000922 // spindle pole (MGI:MGI:6201960|PMID:21873635 [IBA] PANTHER:PTN001091588) /// 0005819 // spindle (MGI:MGI:4834177|GO_REF:0000096 [ISO] UniProtKB:Q1MSJ5) /// 0000922 // spindle pole (MGI:MGI:4459044|GO_REF:0000033 [IBA] PANTHER:PTN001091588) /// 0000922 // spindle pole (MGI:MGI:4834177|GO_REF:0000096 [ISO] UniProtKB:Q1MSJ5) /// …	0005515 // protein binding (MGI:MGI:5284753|PMID:19129481 [IPI] UniProtKB:Q9H8V3) /// 0005515 // protein binding (MGI:MGI:5284753|PMID:19129481 [IPI] UniProtKB:Q3KR16)	centrosome and spindle pole associated protein 1	2310020J12Rik|4930413O22Rik	protein	taxon:10090	20110804	UniProt			4223	0.425066	0.252749	49.6637	3420	0.384815	0.519744	28.9167	3780	0.537271	0.614013	42.5744	1845	0.245649	0.183323	31.012	2468	0.369987
1700047N06Rik	1	complement(10057025..10057944)	ENSMUSG00000102356	0	#N/A	#N/A	#N/A	#N/A	#N/A	0	#N/A	#N/A	#N/A	#N/A	#N/A																	0	0	0	0	0	0	0	0	0	0	0	0	0	0	0	0	0	0
Arfgef1	1	complement(10137571..10232670)	ENSMUSG00000067851	0.803264	1.00564	0.00811187	0.975756	0.997391	1	1.0308	1.36955	0.4537	0.0891372	0.538952	1	Arfgef1	MGI	MGI:2442988	Arfgef1		0034260 // negative regulation of GTPase activity (MGI:MGI:4834177|GO_REF:0000096 [ISO] UniProtKB:Q9Y6D6) /// 0090284 // positive regulation of protein glycosylation in Golgi (MGI:MGI:4834177|GO_REF:0000096 [ISO] UniProtKB:Q9Y6D6) /// 0051897 // positive regulation of protein kinase B signaling (MGI:MGI:4417868|GO_REF:0000096 [ISO] RGD:1560793) /// 0016192 // vesicle-mediated transport (MGI:MGI:6…	0005634 // nucleus (MGI:MGI:1354194|GO_REF:0000004 [IEA] UniProtKB-KW:KW-0539) /// 0005654 // nucleoplasm (MGI:MGI:4834177|GO_REF:0000096 [ISO] UniProtKB:Q9Y6D6) /// 0005829 // cytosol (MGI:MGI:4834177|GO_REF:0000096 [ISO] UniProtKB:Q9Y6D6) /// 0005730 // nucleolus (MGI:MGI:4834177|GO_REF:0000096 [ISO] UniProtKB:Q9Y6D6) /// 0005802 // trans-Golgi network (MGI:MGI:4459044|GO_REF:0000033 [IBA] PANT…	0005085 // guanyl-nucleotide exchange factor activity (MGI:MGI:4834177|GO_REF:0000096 [ISO] UniProtKB:Q9Y6D6) /// 0005086 // ARF guanyl-nucleotide exchange factor activity (MGI:MGI:6201960|PMID:21873635 [IBA] PANTHER:PTN000070561) /// 0017022 // myosin binding (MGI:MGI:4834177|GO_REF:0000096 [ISO] UniProtKB:Q9Y6D6) /// 0034237 // protein kinase A regulatory subunit binding (MGI:MGI:4834177|GO_REF…	ADP-ribosylation factor guanine nucleotide-exchange factor 1(brefeldin A-inhibited)	ARFGEP1|BIG1|D130059B05Rik|D730028O18Rik|P200	protein	taxon:10090	20120720	MGI			7077	0.739915	0.439962	83.2276	9313	1.08846	1.47011	78.7431	6255	0.923477	1.05538	70.4505	2885	0.398989	0.297758	48.493	5558	0.865479
Gm26348	1	10166539..10166778	ENSMUSG00000088153	0.0219202	-1.35867	-0.442196	0.774708	#N/A	1	0.0219202	-4.18289	-2.0645	0.337376	#N/A	1																	0	0	0	0	0	0	0	0	0	0	0	0	2	0.109601	0.0817931	0.0336173	0	0
Gm37569	1	complement(10197081..10198802)	ENSMUSG00000102556	0	#N/A	#N/A	#N/A	#N/A	#N/A	0	#N/A	#N/A	#N/A	#N/A	#N/A																	0	0	0	0	0	0	0	0	0	0	0	0	0	0	0	0	0	0
Cpa6	1	complement(10324720..10719945)	ENSMUSG00000042501	0.00923347	5.35708	2.42145	5.93781e-05	0.0113182	1	0.00234026	-1.03031	-0.0430811	0.943583	0.991193	1	Cpa6	MGI	MGI:3045348	Cpa6		0006508 // proteolysis (MGI:MGI:4459044|GO_REF:0000033 [IBA] PANTHER:PTN000194073) /// 0006508 // proteolysis (MGI:MGI:6201960|PMID:21873635 [IBA] PANTHER:PTN000194073)	0005576 // extracellular region (MGI:MGI:1354194|GO_REF:0000004 [IEA] UniProtKB-KW:KW-0964) /// 0005615 // extracellular space (MGI:MGI:6201960|PMID:21873635 [IBA] PANTHER:PTN000194073) /// 0005615 // extracellular space (MGI:MGI:4459044|GO_REF:0000033 [IBA] PANTHER:PTN000194073)	0004180 // carboxypeptidase activity (MGI:MGI:1354194|GO_REF:0000004 [IEA] UniProtKB-KW:KW-0121) /// 0004180 // carboxypeptidase activity (MGI:MGI:2152098|GO_REF:0000002 [IEA] InterPro:IPR003146) /// 0008270 // zinc ion binding (MGI:MGI:2152098|GO_REF:0000002 [IEA] InterPro:IPR000834) /// 0046872 // metal ion binding (MGI:MGI:1354194|GO_REF:0000004 [IEA] UniProtKB-KW:KW-0479) /// 0004181 // metal…	carboxypeptidase A6	9030616D13Rik	protein	taxon:10090	20190210	UniProt			22	0.000553465	0.000329097	0.258726	254	0.00714319	0.00964783	2.14762	32	0.0011368	0.00129918	0.360418	22	0.000732104	0.000546355	0.369791	57	0.00213574
Gm38005	1	complement(10449245..10451989)	ENSMUSG00000103810	0	#N/A	#N/A	#N/A	#N/A	#N/A	0	#N/A	#N/A	#N/A	#N/A	#N/A																	0	0	0	0	0	0	0	0	0	0	0	0	0	0	0	0	0	0
Gm25253	1	complement(10555554..10555660)	ENSMUSG00000094979	0	#N/A	#N/A	#N/A	#N/A	#N/A	0	#N/A	#N/A	#N/A	#N/A	#N/A																	0	0	0	0	0	0	0	0	0	0	0	0	0	0	0	0	0	0
Gm37133	1	complement(10782456..10784377)	ENSMUSG00000103448	0	#N/A	#N/A	#N/A	#N/A	#N/A	0	#N/A	#N/A	#N/A	#N/A	#N/A																	0	0	0	0	0	0	0	0	0	0	0	0	0	0	0	0	0	0
Gm22963	1	10921670..10921760	ENSMUSG00000088585	0	#N/A	#N/A	#N/A	#N/A	#N/A	0	#N/A	#N/A	#N/A	#N/A	#N/A																	0	0	0	0	0	0	0	0	0	0	0	0	0	0	0	0	0	0
Prex2	1	10993465..11303681	ENSMUSG00000048960	0.726459	1.05443	0.0764611	0.834643	0.986261	1	0.88032	1.33182	0.413403	0.259035	0.716743	1	Prex2	MGI	MGI:1923385	Prex2		0007186 // G-protein coupled receptor signaling pathway (MGI:MGI:6201960|PMID:21873635 [IBA] PANTHER:PTN001107229) /// 0048813 // dendrite morphogenesis (MGI:MGI:3778304|PMID:18334636 [IMP] MGI:MGI:3783295) /// 0035023 // regulation of Rho protein signal transduction (MGI:MGI:2152098|GO_REF:0000002 [IEA] InterPro:IPR000219) /// 0014065 // phosphatidylinositol 3-kinase signaling (MGI:MGI:5550173|P…	0005886 // plasma membrane (MGI:MGI:4459044|GO_REF:0000033 [IBA] PANTHER:PTN001107229) /// 0005886 // plasma membrane (MGI:MGI:6201960|PMID:21873635 [IBA] PANTHER:PTN001107229) /// 0005886 // plasma membrane (MGI:MGI:5550173|PMID:24367090 [IDA])	0005089 // Rho guanyl-nucleotide exchange factor activity (MGI:MGI:2152098|GO_REF:0000002 [IEA] InterPro:IPR000219) /// 0005085 // guanyl-nucleotide exchange factor activity (MGI:MGI:2152098|GO_REF:0000002 [IEA] InterPro:IPR001331) /// 0030676 // Rac guanyl-nucleotide exchange factor activity (MGI:MGI:2154458|GO_REF:0000008 [ISO] UniProtKB:Q70Z35) /// 0005085 // guanyl-nucleotide exchange factor …	phosphatidylinositol-3,4,5-trisphosphate-dependent Rac exchange factor 2	6230420N16Rik|C030045D06Rik|Depdc2	protein	taxon:10090	20190210	UniProt			40344	1.29308	0.768882	474.457	26781	0.959545	1.29599	226.438	12840	0.581137	0.664145	144.618	10228	0.433632	0.323611	171.919	7644	0.3649
Gm24173	1	complement(11134111..11134238)	ENSMUSG00000077318	0	#N/A	#N/A	#N/A	#N/A	#N/A	0	#N/A	#N/A	#N/A	#N/A	#N/A																	0	0	0	0	0	0	0	0	0	0	0	0	0	0	0	0	0	0
Gm37410	1	complement(11363926..11366964)	ENSMUSG00000103494	0	1.28642	0.363361	0.889722	#N/A	1	0.00225849	6.12013	2.61356	0.211904	#N/A	1																	0	0	0	0	0	0	0	0	0	0	0	0	0	0	0	0	0	0
A830018L16Rik	1	11414105..11975901	ENSMUSG00000057715	0.0167891	1.19794	0.260553	0.455171	0.90796	1	0.0183017	1.08046	0.111639	0.749059	0.940613	1	A830018L16Rik	MGI	MGI:2444149	A830018L16Rik		0008150 // biological_process (MGI:MGI:2156816|GO_REF:0000015 [ND])	0005575 // cellular_component (MGI:MGI:2156816|GO_REF:0000015 [ND])	0003674 // molecular_function (MGI:MGI:2156816|GO_REF:0000015 [ND])	RIKEN cDNA A830018L16 gene		protein	taxon:10090	20100209	MGI			1316	0.0232911	0.0138491	15.4765	657	0.0129984	0.0175561	5.55505	439	0.0109715	0.0125386	4.94449	557	0.0130398	0.00973136	9.36243	897	0.0236446
Gm38178	1	11416918..11419388	ENSMUSG00000103825	0.00761422	5.88989	2.55824	0.0963965	#N/A	1	0.00106452	-2.62585	-1.39278	0.556712	#N/A	1																	0	0	0	0	0	0	0	0	0	0	0	0	1	0.00532259	0.00397214	0.0168087	0	0
Gm38069	1	11704207..11706350	ENSMUSG00000103561	0	1.2821	0.358514	0.888517	#N/A	1	0.00236744	4.49195	2.16734	0.293701	#N/A	1																	0	0	0	0	0	0	0	0	0	0	0	0	0	0	0	0	0	0
Gm22633	1	12374936..12375042	ENSMUSG00000093864	0.0634293	6.97775	2.80276	0.178307	#N/A	1	0.0197402	2.76325	1.46637	0.515158	#N/A	1																	0	0	0	0	0	0	0	0	0	0	0	0	0	0	0	0	0	0
Mir6341	1	12425986..12426106	ENSMUSG00000098555	0	#N/A	#N/A	#N/A	#N/A	#N/A	0	#N/A	#N/A	#N/A	#N/A	#N/A																	0	0	0	0	0	0	0	0	0	0	0	0	0	0	0	0	0	0
Gm17644	1	12667563..12673090	ENSMUSG00000097171	0	1.2821	0.358514	0.888517	#N/A	1	0.00050433	2.76265	1.46605	0.501695	#N/A	1																	0	0	0	0	0	0	0	0	0	0	0	0	0	0	0	0	0	0
Gm29663	1	complement(12670324..12671176)	ENSMUSG00000101314	0	#N/A	#N/A	#N/A	#N/A	#N/A	0	#N/A	#N/A	#N/A	#N/A	#N/A																	0	0	0	0	0	0	0	0	0	0	0	0	0	0	0	0	0	0
Sulf1	1	12692277..12861192	ENSMUSG00000016918	0.201917	-1.0511	-0.0719049	0.792396	0.982331	1	0.201917	-1.0432	-0.0610125	0.823287	0.960553	1	Sulf1	MGI	MGI:2138563	Sulf1		0040037 // negative regulation of fibroblast growth factor receptor signaling pathway (MGI:MGI:4834177|GO_REF:0000096 [ISO] UniProtKB:Q8IWU6) /// 0035860 // glial cell-derived neurotrophic factor receptor signaling pathway (MGI:MGI:3722747|PMID:17720696 [IDA]) /// 0060348 // bone development (MGI:MGI:3769052|PMID:17593974 [IGI] UniProtKB:Q8CFG0) /// 0003094 // glomerular filtration (MGI:MGI:62019…	0005615 // extracellular space (MGI:MGI:4834177|GO_REF:0000096 [ISO] UniProtKB:Q8IWU6) /// 0005783 // endoplasmic reticulum (MGI:MGI:4459044|GO_REF:0000033 [IBA] PANTHER:PTN000038172) /// 0005783 // endoplasmic reticulum (MGI:MGI:6201960|PMID:21873635 [IBA] PANTHER:PTN000038172) /// 0009986 // cell surface (MGI:MGI:6201960|PMID:21873635 [IBA] PANTHER:PTN000038172) /// 0009986 // cell surface (MGI…	0008449 // N-acetylglucosamine-6-sulfatase activity (MGI:MGI:5306289|PMID:18687675 [IMP]) /// 0046872 // metal ion binding (MGI:MGI:1354194|GO_REF:0000004 [IEA] UniProtKB-KW:KW-0479) /// 0008449 // N-acetylglucosamine-6-sulfatase activity (MGI:MGI:4459044|GO_REF:0000033 [IBA] PANTHER:PTN000038170) /// 0008484 // sulfuric ester hydrolase activity (MGI:MGI:2152098|GO_REF:0000002 [IEA] InterPro:IPR0…	sulfatase 1		protein	taxon:10090	20110124	BHF-UCL			3911	0.230213	0.136887	45.9945	3802	0.250176	0.337896	32.1466	3013	0.250442	0.286215	33.9356	1425	0.110953	0.0828022	23.9524	1914	0.167799
Slco5a1	1	complement(12866549..12992650)	ENSMUSG00000025938	0.0320196	1.35704	0.440464	0.30302	0.83801	1	0.0393522	1.42591	0.511879	0.231302	0.695903	1	Slco5a1	MGI	MGI:2443431	Slco5a1		0043252 // sodium-independent organic anion transport (MGI:MGI:6201960|PMID:21873635 [IBA] PANTHER:PTN002261135) /// 0043252 // sodium-independent organic anion transport (MGI:MGI:4459044|GO_REF:0000033 [IBA] PANTHER:PTN002261135)	0005887 // integral component of plasma membrane (MGI:MGI:4459044|GO_REF:0000033 [IBA] PANTHER:PTN002261135) /// 0005887 // integral component of plasma membrane (MGI:MGI:6201960|PMID:21873635 [IBA] PANTHER:PTN002261135)	0015347 // sodium-independent organic anion transmembrane transporter activity (MGI:MGI:4459044|GO_REF:0000033 [IBA] PANTHER:PTN002261135) /// 0015347 // sodium-independent organic anion transmembrane transporter activity (MGI:MGI:6201960|PMID:21873635 [IBA] PANTHER:PTN002261135)	solute carrier organic anion transporter family, member 5A1	A630033C23Rik	protein	taxon:10090	20170228	GO_Central			679	0.0535379	0.0318342	7.98524	211	0.0185979	0.025119	1.78404	416	0.0463181	0.052934	4.68544	114	0.0118899	0.00887321	1.91619	153	0.0179675
Gm37162	1	complement(13059401..13059951)	ENSMUSG00000104518	0	#N/A	#N/A	#N/A	#N/A	#N/A	0	#N/A	#N/A	#N/A	#N/A	#N/A																	0	0	0	0	0	0	0	0	0	0	0	0	0	0	0	0	0	0
Gm29283	1	13068838..13078662	ENSMUSG00000099498	0.00181542	3.67481	1.87767	0.204763	#N/A	1	0.00142515	3.0985	1.63157	0.274527	0.727474	1																	2	0.002024	0.00120349	0.0235206	0	0	0	0	0	0	0	0	0	0	0	0	0	0
Prdm14	1	complement(13113457..13127163)	ENSMUSG00000042414	0.00191168	-1.75184	-0.808869	0.493876	0.919391	1	0.00191168	-1.00288	-0.0041433	0.99701	0.999006	1	Prdm14	MGI	MGI:3588194	Prdm14		0044030 // regulation of DNA methylation (MGI:MGI:5506832|PMID:23670199 [IMP] MGI:MGI:4441771) /// 0034972 // histone H3-R26 methylation (MGI:MGI:5528721|PMID:24183668 [IDA]) /// 0000902 // cell morphogenesis (MGI:MGI:3805418|PMID:18622394 [IMP] MGI:MGI:3805889) /// 0032259 // methylation (MGI:MGI:1354194|GO_REF:0000004 [IEA] UniProtKB-KW:KW-0489) /// 0000122 // negative regulation of transcripti…	0005634 // nucleus (MGI:MGI:5528721|PMID:24183668 [IDA]) /// 0005634 // nucleus (MGI:MGI:4459044|GO_REF:0000033 [IBA] PANTHER:PTN001818762) /// 0005654 // nucleoplasm (MGI:MGI:4834177|GO_REF:0000096 [ISO] UniProtKB:Q9GZV8) /// 0005634 // nucleus (MGI:MGI:6201960|PMID:21873635 [IBA] PANTHER:PTN001818762)	0003723 // RNA binding (MGI:MGI:5548017|PMID:24268575 [IDA]) /// 0031490 // chromatin DNA binding (MGI:MGI:5548017|PMID:24268575 [IDA]) /// 0046872 // metal ion binding (MGI:MGI:1354194|GO_REF:0000004 [IEA] UniProtKB-KW:KW-0479) /// 0003677 // DNA binding (MGI:MGI:1354194|GO_REF:0000004 [IEA] UniProtKB-KW:KW-0238) /// 0003676 // nucleic acid binding (MGI:MGI:2152098|GO_REF:0000002 [IEA] InterPro:…	PR domain containing 14		protein	taxon:10090	20180328	GO_Central			1	0.000725389	0.000431324	0.0117603	6	0.00486534	0.00657128	0.0507311	2	0.00204865	0.00234127	0.0225261	2	0.00191904	0.00143214	0.0336173	0	0
Ncoa2	1	complement(13139105..13374083)	ENSMUSG00000005886	0.706301	1.37357	0.457932	0.125872	0.666762	1	0.888244	1.36738	0.451411	0.131355	0.598282	1	Ncoa2	MGI	MGI:1276533	Ncoa2		0006355 // regulation of transcription, DNA-templated (MGI:MGI:2183076|PMID:12130539 [IDA]) /// 0010906 // regulation of glucose metabolic process (MGI:MGI:3820385|PMID:19039140 [IMP]) /// 0007623 // circadian rhythm (PMID:24529706 [IEP]) /// 0045925 // positive regulation of female receptivity (MGI:MGI:4417868|GO_REF:0000096 [ISO] RGD:620108) /// 1904017 // cellular response to Thyroglobulin tri…	0014069 // postsynaptic density (MGI:MGI:4417868|GO_REF:0000096 [ISO] RGD:620108) /// 0005654 // nucleoplasm (MGI:MGI:4834177|GO_REF:0000096 [ISO] UniProtKB:Q15596) /// 0032991 // macromolecular complex (MGI:MGI:4834177|GO_REF:0000096 [ISO] UniProtKB:Q15596) /// 0005634 // nucleus (MGI:MGI:4417868|GO_REF:0000096 [ISO] RGD:620108) /// 0005634 // nucleus (MGI:MGI:4459044|GO_REF:0000033 [IBA] PANTHE…	0003713 // transcription coactivator activity (MGI:MGI:2183076|PMID:12130539 [IDA]) /// 0016922 // ligand-dependent nuclear receptor binding (MGI:MGI:4417868|GO_REF:0000096 [ISO] RGD:620108) /// 0005515 // protein binding (MGI:MGI:3820385|PMID:19039140 [IPI] UniProtKB:P51448) /// 0003713 // transcription coactivator activity (MGI:MGI:2154576|PMID:11675124 [IDA]) /// 0005515 // protein binding (MG…	nuclear receptor coactivator 2	bHLHe75|D1Ertd433e|glucocorticoid receptor-interacting protein 1|Grip1|KAT13C|SRC-2|TIF2|TIF-2|TIF2/GRIP-1	protein	taxon:10090	20030918	MGI			16645	0.704317	0.418794	195.75	18569	0.878342	1.18632	157.004	11140	0.665634	0.760711	125.471	7141	0.399692	0.298282	120.031	7667	0.483187
Gm38376	1	complement(13177462..13179714)	ENSMUSG00000103506	0	#N/A	#N/A	#N/A	#N/A	#N/A	0	#N/A	#N/A	#N/A	#N/A	#N/A																	0	0	0	0	0	0	0	0	0	0	0	0	0	0	0	0	0	0
Gm37409	1	complement(13234809..13236434)	ENSMUSG00000103495	0.0922863	-1.33435	-0.416137	0.773748	0.97961	1	0.0922863	-1.7621	-0.817296	0.574451	0.885926	1																	0	0	0	0	0	0	0	0	45	0.388572	0.444074	0.506838	0	0	0	0	8	0.0728598
Gm27881	1	13262198..13262279	ENSMUSG00000099183	0	#N/A	#N/A	#N/A	#N/A	#N/A	0	#N/A	#N/A	#N/A	#N/A	#N/A																	0	0	0	0	0	0	0	0	0	0	0	0	0	0	0	0	0	0
Gm38223	1	complement(13289812..13290506)	ENSMUSG00000102639	0	#N/A	#N/A	#N/A	#N/A	#N/A	0	#N/A	#N/A	#N/A	#N/A	#N/A																	0	0	0	0	0	0	0	0	0	0	0	0	0	0	0	0	0	0
Gm37702	1	complement(13297036..13298907)	ENSMUSG00000104170	0.121001	40.4304	5.33737	0.00030051	0.0326016	1	0.105692	19.3992	4.27793	0.00393269	0.170766	1																	3	0.0159341	0.00947461	0.0352809	0	0	0	0	0	0	0	0	0	0	0	0	0	0
Gm23169	1	complement(13334498..13334609)	ENSMUSG00000087782	0	#N/A	#N/A	#N/A	#N/A	#N/A	0	#N/A	#N/A	#N/A	#N/A	#N/A																	0	0	0	0	0	0	0	0	0	0	0	0	0	0	0	0	0	0
Gm38120	1	complement(13343563..13348204)	ENSMUSG00000103085	0.403593	1.73191	0.792361	0.167566	0.728914	1	0.603371	1.94135	0.957058	0.095423	0.548083	1																	139	0.29773	0.177034	1.63468	194	0.464516	0.62739	1.64031	70	0.211725	0.241967	0.788415	52	0.147331	0.10995	0.874051	83	0.264784
Gm38380	1	complement(13354483..13356730)	ENSMUSG00000102664	0.262263	1.73683	0.796456	0.326126	0.851115	1	0.406488	2.18312	1.12639	0.164445	0.637895	1																	46	0.203458	0.120978	0.540973	0	0	0	0	45	0.281058	0.321203	0.506838	6	0.0351035	0.0261971	0.100852	66	0.434777
Gm29570	1	13376070..13388413	ENSMUSG00000101476	0.014655	-1.23365	-0.30293	0.670577	0.965499	1	0.0299952	1.84112	0.880582	0.205578	0.673717	1																	22	0.0177207	0.0105369	0.258726	24	0.0216102	0.0291875	0.202924	7	0.00796199	0.00909925	0.0788415	12	0.0127856	0.00954164	0.201704	11	0.0131964
Tram1	1	complement(13564698..13589910)	ENSMUSG00000025935	1.59874	1.03189	0.04529	0.868497	0.987537	1	2.10151	1.36056	0.444197	0.104328	0.564648	1	Tram1	MGI	MGI:1919515	Tram1		0006616 // SRP-dependent cotranslational protein targeting to membrane, translocation (MGI:MGI:2152098|GO_REF:0000002 [IEA] InterPro:IPR016447) /// 0015031 // protein transport (MGI:MGI:1354194|GO_REF:0000004 [IEA] UniProtKB-KW:KW-0653|UniProtKB-KW:KW-0811)	0005791 // rough endoplasmic reticulum (MGI:MGI:4459044|GO_REF:0000033 [IBA] PANTHER:PTN000962047) /// 0016021 // integral component of membrane (MGI:MGI:1354194|GO_REF:0000004 [IEA] UniProtKB-KW:KW-0812) /// 0016020 // membrane (MGI:MGI:1354194|GO_REF:0000004 [IEA] UniProtKB-KW:KW-0472) /// 0005783 // endoplasmic reticulum (MGI:MGI:4834177|GO_REF:0000096 [ISO] UniProtKB:Q15629) /// 0030176 // in…	0003674 // molecular_function (MGI:MGI:2156816|GO_REF:0000015 [ND])	translocating chain-associating membrane protein 1	1810049E02Rik|TRAMP	protein	taxon:10090	20100209	MGI			3310	1.30532	0.776157	38.9266	4984	2.19714	2.96753	42.1406	3647	2.03091	2.321	41.0764	2075	1.0824	0.807777	34.878	2346	1.37791
Lactb2	1	complement(13623330..13660546)	ENSMUSG00000025937	0.347438	1.03727	0.0527857	0.863512	0.987537	1	0.410363	1.06404	0.0895527	0.770569	0.947813	1	Lactb2	MGI	MGI:2442551	Lactb2		0090502 // RNA phosphodiester bond hydrolysis, endonucleolytic (MGI:MGI:6201960|PMID:21873635 [IBA] PANTHER:PTN001138588|UniProtKB:Q53H82) /// 0090502 // RNA phosphodiester bond hydrolysis, endonucleolytic (MGI:MGI:4834177|GO_REF:0000096 [ISO] UniProtKB:Q53H82)	0005739 // mitochondrion (MGI:MGI:3852644|PMID:18614015 [HDA]) /// 0005759 // mitochondrial matrix (MGI:MGI:6201960|PMID:21873635 [IBA] PANTHER:PTN001138588) /// 0005759 // mitochondrial matrix (MGI:MGI:4459044|GO_REF:0000033 [IBA] PANTHER:PTN001138588) /// 0005739 // mitochondrion (MGI:MGI:2682130|PMID:14651853 [HDA]) /// 0005759 // mitochondrial matrix (MGI:MGI:4834177|GO_REF:0000096 [ISO] UniP…	0003727 // single-stranded RNA binding (MGI:MGI:4834177|GO_REF:0000096 [ISO] UniProtKB:Q53H82) /// 0046872 // metal ion binding (MGI:MGI:1354194|GO_REF:0000004 [IEA] UniProtKB-KW:KW-0479) /// 0003723 // RNA binding (MGI:MGI:1354194|GO_REF:0000004 [IEA] UniProtKB-KW:KW-0694) /// 0004519 // endonuclease activity (MGI:MGI:1354194|GO_REF:0000004 [IEA] UniProtKB-KW:KW-0255) /// 0016787 // hydrolase ac…	lactamase, beta 2	Cgi-83|E430032H21Rik	protein	taxon:10090	20190210	UniProt			1694	0.452569	0.269103	19.9219	1531	0.457233	0.617554	12.9449	1139	0.429696	0.491073	12.8286	559	0.197545	0.147424	9.39605	503	0.200145
Gm38319	1	complement(13641483..13642748)	ENSMUSG00000102982	0.477569	3.54011	1.8238	0.0266124	0.356581	1	0.469812	1.96385	0.973682	0.238742	0.701291	1																	66	0.51835	0.308217	0.776179	13	0.114134	0.154153	0.109917	8	0.0887229	0.101396	0.0901046	11	0.114276	0.0852819	0.184895	3	0.0350918
Xkr9	1	13668771..13701723	ENSMUSG00000067813	0.00316919	1.50276	0.587619	0.595806	0.948237	1	0.00155994	-1.72292	-0.784853	0.498228	0.856452	1	Xkr9	MGI	MGI:2686466	Xkr9		0070782 // phosphatidylserine exposure on apoptotic cell surface (MGI:MGI:6201960|PMID:21873635 [IBA] PANTHER:PTN000411029) /// 0043652 // engulfment of apoptotic cell (MGI:MGI:6201960|PMID:21873635 [IBA] PANTHER:PTN000411029) /// 0070782 // phosphatidylserine exposure on apoptotic cell surface (MGI:MGI:4459044|GO_REF:0000033 [IBA] PANTHER:PTN000411029) /// 1902742 // apoptotic process involved i…	0016021 // integral component of membrane (MGI:MGI:1354194|GO_REF:0000004 [IEA] UniProtKB-KW:KW-0812) /// 0005886 // plasma membrane (MGI:MGI:4459044|GO_REF:0000033 [IBA] PANTHER:PTN000411029) /// 0005886 // plasma membrane (MGI:MGI:6201960|PMID:21873635 [IBA] PANTHER:PTN000411029) /// 0016020 // membrane (MGI:MGI:6201960|PMID:21873635 [IBA] PANTHER:PTN001281162) /// 0016021 // integral component…	0003674 // molecular_function (MGI:MGI:2156816|GO_REF:0000015 [ND])	X-linked Kx blood group related 9	LOC381246	protein	taxon:10090	20100202	MGI			9	0.00271557	0.00161471	0.105843	5	0.00168647	0.0022778	0.0422759	2	0.000852147	0.000973865	0.0225261	3	0.00119735	0.000893561	0.050426	3	0.00134817
Gm26273	1	complement(13774334..13774464)	ENSMUSG00000077368	0	#N/A	#N/A	#N/A	#N/A	#N/A	0	#N/A	#N/A	#N/A	#N/A	#N/A																	0	0	0	0	0	0	0	0	0	0	0	0	0	0	0	0	0	0
Gm36947	1	complement(13846871..13849119)	ENSMUSG00000102166	0	1.2821	0.358514	0.888946	#N/A	1	0.00327419	6.22113	2.63718	0.192148	#N/A	1																	0	0	0	0	0	0	0	0	0	0	0	0	0	0	0	0	0	0
Gm25491	1	13932378..13932685	ENSMUSG00000089358	0	#N/A	#N/A	#N/A	#N/A	#N/A	0	#N/A	#N/A	#N/A	#N/A	#N/A																	0	0	0	0	0	0	0	0	0	0	0	0	0	0	0	0	0	0
Gm37400	1	complement(14109215..14112819)	ENSMUSG00000104209	0	#N/A	#N/A	#N/A	#N/A	#N/A	0	#N/A	#N/A	#N/A	#N/A	#N/A																	0	0	0	0	0	0	0	0	0	0	0	0	0	0	0	0	0	0
Eya1	1	complement(14168954..14310235)	ENSMUSG00000025932	0.0618712	-1.03381	-0.047974	0.88317	0.987537	1	0.077578	1.21458	0.280453	0.390004	0.803396	1	Eya1	MGI	MGI:109344	Eya1		0016925 // protein sumoylation (MGI:MGI:3663824|PMID:16990542 [IDA]) /// 2001240 // negative regulation of extrinsic apoptotic signaling pathway in absence of ligand (MGI:MGI:6201960|PMID:21873635 [IBA] PANTHER:PTN000022641) /// 0000132 // establishment of mitotic spindle orientation (MGI:MGI:4950299|PMID:21385765 [IMP] MGI:MGI:2150426) /// 0045893 // positive regulation of transcription, DNA-tem…	0005634 // nucleus (MGI:MGI:6201960|PMID:21873635 [IBA] PANTHER:PTN000022641) /// 0005737 // cytoplasm (MGI:MGI:4834177|GO_REF:0000096 [ISO] UniProtKB:Q99502) /// 0032991 // macromolecular complex (MGI:MGI:3768605|PMID:17785448 [IDA]) /// 0032993 // protein-DNA complex (MGI:MGI:3768605|PMID:17785448 [IDA]) /// 0005634 // nucleus (MGI:MGI:3608542|PMID:16024294 [IDA]) /// 0005634 // nucleus (MGI:MG…	0003723 // RNA binding (MGI:MGI:5294273|PMID:21936910 [IDA]) /// 0005515 // protein binding (MGI:MGI:3044439|PMID:15141091 [IPI] UniProtKB:Q62231) /// 0005515 // protein binding (MGI:MGI:3722498|PMID:11734542 [IPI] UniProtKB:Q62231|UniProtKB:Q62232) /// 0004721 // phosphoprotein phosphatase activity (MGI:MGI:1354194|GO_REF:0000004 [IEA] UniProtKB-KW:KW-0904) /// 0046872 // metal ion binding (MGI:…	EYA transcriptional coactivator and phosphatase 1	bor	protein	taxon:10090	20110601	MGI	occurs_in(EMAPA:17655),occurs_in(CL:0000082)|occurs_in(EMAPA:17655),occurs_in(CL:0000075)|occurs_in(EMAPA:17663),occurs_in(CL:0000082)|occurs_in(EMAPA:17663),occurs_in(CL:0000075)		789	0.0555269	0.0330169	9.27887	1187	0.093383	0.126126	10.0363	741	0.0736395	0.0841579	8.34594	508	0.0472904	0.0352919	8.53881	377	0.039516
Gm22616	1	14182578..14182677	ENSMUSG00000095853	0	#N/A	#N/A	#N/A	#N/A	#N/A	0	#N/A	#N/A	#N/A	#N/A	#N/A																	0	0	0	0	0	0	0	0	0	0	0	0	0	0	0	0	0	0
Gm37444	1	complement(14255552..14255990)	ENSMUSG00000102588	0	1.2821	0.358514	0.888517	#N/A	1	0.0127013	4.49183	2.1673	0.29371	#N/A	1																	0	0	0	0	0	0	0	0	0	0	0	0	0	0	0	0	0	0
Gm9947	1	14752937..14776931	ENSMUSG00000054493	0.027779	1.72785	0.788976	0.234439	0.795517	1	0.0324293	1.73149	0.792017	0.232782	0.696823	1	Gm9947	MGI	MGI:3642739	Gm9947		0008150 // biological_process (MGI:MGI:2156816|GO_REF:0000015 [ND])	0005575 // cellular_component (MGI:MGI:2156816|GO_REF:0000015 [ND])	0003674 // molecular_function (MGI:MGI:2156816|GO_REF:0000015 [ND])	predicted gene 9947		gene	taxon:10090	20100202	MGI			26	0.0107737	0.00640617	0.305768	32	0.0148229	0.0200203	0.270566	27	0.0157987	0.0180554	0.304103	38	0.0208285	0.0155439	0.63873	43	0.0265379
Msc	1	complement(14753346..14755992)	ENSMUSG00000025930	0.232911	1.31683	0.397066	0.586467	0.946599	1	0.210422	-2.66025	-1.41156	0.0582428	0.478722	1	Msc	MGI	MGI:1333884	Msc		1990830 // cellular response to leukemia inhibitory factor (MGI:MGI:4822296|PMID:20439489 [IEP]) /// 0060021 // palate development (MGI:MGI:3653784|PMID:12493912 [IGI] UniProtKB:O35437) /// 0060539 // diaphragm development (MGI:MGI:3653784|PMID:12493912 [IGI] UniProtKB:O35437) /// 0000122 // negative regulation of transcription from RNA polymerase II promoter (MGI:MGI:1328714|PMID:9892671 [IDA]) …	0005634 // nucleus (MGI:MGI:4367296|PMID:19796622 [IDA]) /// 0005654 // nucleoplasm (MGI:MGI:4834177|GO_REF:0000096 [ISO] UniProtKB:O60682)	0003677 // DNA binding (MGI:MGI:1354194|GO_REF:0000004 [IEA] UniProtKB-KW:KW-0238) /// 0001227 // transcriptional repressor activity, RNA polymerase II transcription regulatory region sequence-specific binding (MGI:MGI:1328714|PMID:9892671 [IDA]) /// 0000980 // RNA polymerase II distal enhancer sequence-specific DNA binding (MGI:MGI:1328714|PMID:9892671 [IDA]) /// 0001227 // transcriptional repre…	musculin	bHLHa22|MyoR	protein	taxon:10090	20131112	NTNU_SB	has_regulation_target(MGI:MGI:88413)		9	0.0338066	0.0201018	0.105843	22	0.0923789	0.12477	0.186014	69	0.365994	0.418272	0.777152	35	0.173904	0.129781	0.588304	69	0.386023
Gm37412	1	14788645..14792965	ENSMUSG00000103492	0.00978622	3.7134	1.89274	0.106376	0.628807	1	0.00310838	-1.02278	-0.0324942	0.980006	0.995383	1																	0	0	0	0	1	0.00257229	0.00347422	0.00845518	2	0.00649868	0.00742693	0.0225261	1	0.00304377	0.0022715	0.0168087	1	0.00342716
Trpa1	1	complement(14872648..14918862)	ENSMUSG00000032769	0.000378135	15.9935	3.99941	0.0604775	0.510809	1	0.000662931	21.3723	4.41767	0.0365802	0.415636	1	Trpa1	MGI	MGI:3522699	Trpa1		0051289 // protein homotetramerization (MGI:MGI:4834177|GO_REF:0000096 [ISO] UniProtKB:O75762) /// 0009409 // response to cold (MGI:MGI:3623714|PMID:16630838 [IMP] MGI:MGI:3624810) /// 0014832 // urinary bladder smooth muscle contraction (MGI:MGI:4417868|GO_REF:0000096 [ISO] RGD:1303284) /// 0006816 // calcium ion transport (MGI:MGI:3790589|PMID:18398506 [IMP] MGI:MGI:3692770) /// 1903522 // regu…	0016020 // membrane (MGI:MGI:1354194|GO_REF:0000004 [IEA] UniProtKB-KW:KW-0472) /// 0032421 // stereocilium bundle (MGI:MGI:3525035|PMID:15483558 [IDA]) /// 0032421 // stereocilium bundle (MGI:MGI:3579208|PMID:15843607 [IDA]) /// 0016020 // membrane (MGI:MGI:2152098|GO_REF:0000002 [IEA] InterPro:IPR005821) /// 0016324 // apical plasma membrane (MGI:MGI:4417868|GO_REF:0000096 [ISO] RGD:1303284) //…	0042802 // identical protein binding (MGI:MGI:4834177|GO_REF:0000096 [ISO] UniProtKB:O75762) /// 0005515 // protein binding (MGI:MGI:5621199|PMID:25640077 [IPI] UniProtKB:Q9CQG9) /// 0097604 // temperature-gated cation channel activity (MGI:MGI:4834177|GO_REF:0000096 [ISO] UniProtKB:O75762) /// 0015278 // calcium-release channel activity (MGI:MGI:4834177|GO_REF:0000096 [ISO] UniProtKB:O75762) ///…	transient receptor potential cation channel, subfamily A, member 1	ANKTM1	protein	taxon:10090	20080924	MGI			0	0	0	0	0	0	0	0	0	0	0	0	0	0	0	0	0	0
Gm26345	1	complement(15019040..15019159)	ENSMUSG00000088159	0	#N/A	#N/A	#N/A	#N/A	#N/A	0	#N/A	#N/A	#N/A	#N/A	#N/A																	0	0	0	0	0	0	0	0	0	0	0	0	0	0	0	0	0	0
Kcnb2	1	15287254..15723750	ENSMUSG00000092083	0.0218559	1.68113	0.74943	0.133349	0.678555	1	0.017476	1.2009	0.264115	0.596977	0.894153	1	Kcnb2	MGI	MGI:99632	Kcnb2		0006811 // ion transport (MGI:MGI:1354194|GO_REF:0000004 [IEA] UniProtKB-KW:KW-0406) /// 0034765 // regulation of ion transmembrane transport (MGI:MGI:1354194|GO_REF:0000004 [IEA] UniProtKB-KW:KW-0851) /// 0071805 // potassium ion transmembrane transport (MGI:MGI:4459044|GO_REF:0000033 [IBA] PANTHER:PTN000164970) /// 0006811 // ion transport (MGI:MGI:2152098|GO_REF:0000002 [IEA] InterPro:IPR00582…	0016021 // integral component of membrane (MGI:MGI:6201960|PMID:21873635 [IBA] PANTHER:PTN000164970) /// 0008076 // voltage-gated potassium channel complex (MGI:MGI:4417868|GO_REF:0000096 [ISO] RGD:621349) /// 0016020 // membrane (MGI:MGI:2152098|GO_REF:0000002 [IEA] InterPro:IPR005821) /// 0042995 // cell projection (MGI:MGI:1354194|GO_REF:0000004 [IEA] UniProtKB-KW:KW-0966) /// 0030425 // dendr…	0044325 // ion channel binding (MGI:MGI:4417868|GO_REF:0000096 [ISO] RGD:621349) /// 0005249 // voltage-gated potassium channel activity (MGI:MGI:4459044|GO_REF:0000033 [IBA] PANTHER:PTN000164970) /// 0005244 // voltage-gated ion channel activity (MGI:MGI:1354194|GO_REF:0000004 [IEA] UniProtKB-KW:KW-0851) /// 0005251 // delayed rectifier potassium channel activity (MGI:MGI:4459044|GO_REF:0000033 …	potassium voltage gated channel, Shab-related subfamily, member 2	9630047L19Rik|Kv2.2	protein	taxon:10090	20190210	UniProt			1415	0.0322321	0.0191655	16.6408	248	0.00631502	0.00852927	2.09688	878	0.0282418	0.0322758	9.88898	224	0.00674936	0.00503691	3.76514	408	0.013842
Gm38116	1	15364302..15365834	ENSMUSG00000102937	0.00366351	-1.35846	-0.441969	0.778518	#N/A	1	0.00366351	-1.56406	-0.645299	0.685094	#N/A	1																	0	0	0	0	0	0	0	0	2	0.0183175	0.020934	0.0225261	0	0	0	0	0	0
Gm37138	1	15556249..15558337	ENSMUSG00000104149	0	1.2821	0.358514	0.888517	#N/A	1	0.00219038	4.49206	2.16738	0.293691	#N/A	1																	0	0	0	0	0	0	0	0	0	0	0	0	0	0	0	0	0	0
Gm25227	1	complement(15685935..15686046)	ENSMUSG00000088829	0	#N/A	#N/A	#N/A	#N/A	#N/A	0	#N/A	#N/A	#N/A	#N/A	#N/A																	0	0	0	0	0	0	0	0	0	0	0	0	0	0	0	0	0	0
Gm25168	1	15757832..15757963	ENSMUSG00000077377	0	#N/A	#N/A	#N/A	#N/A	#N/A	0	#N/A	#N/A	#N/A	#N/A	#N/A																	0	0	0	0	0	0	0	0	0	0	0	0	0	0	0	0	0	0
Terf1	1	15805646..15844052	ENSMUSG00000025925	0.422419	1.27612	0.35176	0.226688	0.790158	1	0.669778	1.76789	0.82203	0.00470521	0.185819	1	Terf1	MGI	MGI:109634	Terf1		0051301 // cell division (MGI:MGI:1354194|GO_REF:0000004 [IEA] UniProtKB-KW:KW-0132) /// 0007094 // mitotic spindle assembly checkpoint (MGI:MGI:4834177|GO_REF:0000096 [ISO] UniProtKB:P54274) /// 1905839 /// 0051260 // protein homooligomerization (MGI:MGI:4834177|GO_REF:0000096 [ISO] UniProtKB:P54274) /// 0045840 // positive regulation of mitotic nuclear division (MGI:MGI:4834177|GO_REF:0000096 […	0005694 // chromosome (MGI:MGI:1354194|GO_REF:0000004 [IEA] UniProtKB-KW:KW-0158) /// 0000783 // nuclear telomere cap complex (MGI:MGI:4834177|GO_REF:0000096 [ISO] UniProtKB:P54274) /// 0005730 // nucleolus (MGI:MGI:4834177|GO_REF:0000096 [ISO] UniProtKB:P54274) /// 0000784 // nuclear chromosome, telomeric region (MGI:MGI:5705225|PMID:15109494 [IDA]) /// 0000781 // chromosome, telomeric region (M…	0003691 // double-stranded telomeric DNA binding (MGI:MGI:4834177|GO_REF:0000096 [ISO] UniProtKB:P54274) /// 0005515 // protein binding (MGI:MGI:2656398|PMID:12676566 [IPI] UniProtKB:Q9QXG9) /// 0003677 // DNA binding (MGI:MGI:1354194|GO_REF:0000004 [IEA] UniProtKB-KW:KW-0238) /// 0042162 // telomeric DNA binding (MGI:MGI:4834177|GO_REF:0000096 [ISO] UniProtKB:P54274) /// 0008017 // microtubule b…	telomeric repeat binding factor 1	Pin2|Trbf1|Trf1	protein	taxon:10090	20150708	MGI			1579	0.408776	0.243062	18.5695	1605	0.464482	0.627344	13.5706	1321	0.482916	0.551895	14.8785	782	0.267789	0.199845	13.1444	955	0.368224
Gm37509	1	15853331..15856499	ENSMUSG00000104379	0.148264	1.7547	0.811225	0.227162	0.790666	1	0.193546	1.80617	0.85293	0.20416	0.672729	1																	53	0.16629	0.098878	0.623295	28	0.0982064	0.132641	0.236745	21	0.0930414	0.106331	0.236524	17	0.0705541	0.0526532	0.285747	6	0.028038
Sbspon	1	complement(15853862..15892722)	ENSMUSG00000032719	0.0246785	1.31103	0.390699	0.464272	0.910466	1	0.0345353	1.65345	0.725475	0.173393	0.644207	1	Sbspon	MGI	MGI:2684952	Sbspon		0006955 // immune response (MGI:MGI:2152098|GO_REF:0000002 [IEA] InterPro:IPR036024|InterPro:IPR001212) /// 0008150 // biological_process (MGI:MGI:2156816|GO_REF:0000015 [ND])	0005576 // extracellular region (MGI:MGI:1354194|GO_REF:0000004 [IEA] UniProtKB-KW:KW-0964)	0003674 // molecular_function (MGI:MGI:2156816|GO_REF:0000015 [ND]) /// 0030247 // polysaccharide binding (MGI:MGI:2152098|GO_REF:0000002 [IEA] InterPro:IPR036024|InterPro:IPR001212) /// 0005044 // scavenger receptor activity (MGI:MGI:2152098|GO_REF:0000002 [IEA] InterPro:IPR036024|InterPro:IPR001212)	somatomedin B and thrombospondin, type 1 domain containing	Gm106|LOC226866	protein	taxon:10090	20100202	MGI			43	0.0110019	0.00654185	0.505692	86	0.0245974	0.033222	0.727146	81	0.0292651	0.0334453	0.912309	61	0.0206448	0.0154068	1.02533	70	0.0266749
Gm23259	1	15879530..15879832	ENSMUSG00000088943	0	1.2821	0.358514	0.888517	#N/A	1	0.0096176	2.76305	1.46626	0.501625	#N/A	1																	0	0	0	0	0	0	0	0	0	0	0	0	0	0	0	0	0	0
4930444P10Rik	1	complement(16065979..16093325)	ENSMUSG00000067795	0.149433	1.0513	0.0721794	0.884599	0.987537	1	0.17399	1.33235	0.413974	0.404917	0.810965	1	4930444P10Rik	MGI	MGI:1923049	4930444P10Rik		0008150 // biological_process (MGI:MGI:2156816|GO_REF:0000015 [ND])	0005575 // cellular_component (MGI:MGI:2156816|GO_REF:0000015 [ND])	0003674 // molecular_function (MGI:MGI:2156816|GO_REF:0000015 [ND])	RIKEN cDNA 4930444P10 gene		protein	taxon:10090	20100202	MGI			456	0.165794	0.0985828	5.36269	173	0.0703138	0.0949681	1.46275	263	0.135028	0.154316	2.96219	202	0.0971488	0.0725002	3.39535	515	0.278879
Rpl7	1	complement(16101295..16104662)	ENSMUSG00000043716	5.2176	-1.80674	-0.853385	0.0101152	0.224376	1	5.2176	-1.32117	-0.401821	0.225562	0.692448	1	Rpl7	MGI	MGI:98073	Rpl7		0000463 // maturation of LSU-rRNA from tricistronic rRNA transcript (SSU-rRNA, 5.8S rRNA, LSU-rRNA) (MGI:MGI:6201960|PMID:21873635 [IBA] PANTHER:PTN000897517) /// 0006412 // translation (MGI:MGI:58138|PMID:2648130 [IC] GO:0022625) /// 0006364 // rRNA processing (MGI:MGI:4834177|GO_REF:0000096 [ISO] UniProtKB:P18124) /// 0042273 // ribosomal large subunit biogenesis (MGI:MGI:4834177|GO_REF:0000096…	0022625 // cytosolic large ribosomal subunit (MGI:MGI:4459044|GO_REF:0000033 [IBA] PANTHER:PTN000897517) /// 0045202 // synapse (MGI:MGI:6189245|PMID:16452087 [EXP]) /// 1990904 // ribonucleoprotein complex (MGI:MGI:3822232|PMID:18809582 [ISO] UniProtKB:P18124) /// 0022625 // cytosolic large ribosomal subunit (MGI:MGI:58138|PMID:2648130 [IDA]) /// 0014069 // postsynaptic density (MGI:MGI:4834177|…	0003735 // structural constituent of ribosome (MGI:MGI:58138|PMID:2648130 [IC] GO:0022625) /// 0008097 // 5S rRNA binding (MGI:MGI:4417868|GO_REF:0000096 [ISO] RGD:735169) /// 0003723 // RNA binding (MGI:MGI:1354194|GO_REF:0000004 [IEA] UniProtKB-KW:KW-0694) /// 0003735 // structural constituent of ribosome (MGI:MGI:6201960|PMID:21873635 [IBA] PANTHER:PTN000897517) /// 0003729 // mRNA binding (MG…	ribosomal protein L7	Rpl7a|Surf-3	protein	taxon:10090	20170228	GO_Central			652	1.92481	1.14452	7.66771	1228	4.05257	5.47353	10.383	2102	8.76274	10.0144	23.675	1029	4.01827	2.99876	17.2961	1667	7.32963
Rdh10	1	16105774..16133734	ENSMUSG00000025921	0.582766	-1.36957	-0.453718	0.178736	0.741769	1	0.582766	-1.38525	-0.470149	0.163573	0.637167	1	Rdh10	MGI	MGI:1924238	Rdh10		0043583 // ear development (MGI:MGI:3709664|PMID:17473173 [IMP]) /// 0008406 // gonad development (MGI:MGI:3709664|PMID:17473173 [IMP]) /// 0043584 // nose development (MGI:MGI:3709664|PMID:17473173 [IMP]) /// 0014032 // neural crest cell development (MGI:MGI:3709664|PMID:17473173 [IMP]) /// 0060449 // bud elongation involved in lung branching (MGI:MGI:3709664|PMID:17473173 [IMP]) /// 0048703 // …	0043231 // intracellular membrane-bounded organelle (MGI:MGI:4417868|GO_REF:0000096 [ISO] RGD:727793) /// 0005737 // cytoplasm (MGI:MGI:4834177|GO_REF:0000096 [ISO] UniProtKB:Q8IZV5) /// 0005811 // lipid particle (MGI:MGI:6201960|PMID:21873635 [IBA] PANTHER:PTN001549090) /// 0016020 // membrane (MGI:MGI:3709664|PMID:17473173 [IDA]) /// 0005783 // endoplasmic reticulum (MGI:MGI:1354194|GO_REF:0000…	0004745 // retinol dehydrogenase activity (MGI:MGI:2662610|PMID:12407145 [ISO] UniProtKB:Q8IZV5) /// 0004745 // retinol dehydrogenase activity (MGI:MGI:4834177|GO_REF:0000096 [ISO] UniProtKB:Q8IZV5) /// 0052650 // NADP-retinol dehydrogenase activity (MGI:MGI:2152096|GO_REF:0000003 [IEA] EC:1.1.1.300) /// 0016491 // oxidoreductase activity (MGI:MGI:2152098|GO_REF:0000002 [IEA] InterPro:IPR020904) …	retinol dehydrogenase 10 (all-trans)	3110069K09Rik|4921506A21Rik|D1Ertd762e|m366Asp	protein	taxon:10090	20090713	MGI	results_in_development_of(EMAPA:17373)		1178	0.418896	0.24908	13.8536	3766	1.49703	2.02194	31.8422	922	0.462975	0.529105	10.3846	563	0.26482	0.19763	9.46328	510	0.270107
Gm38249	1	complement(16208197..16210517)	ENSMUSG00000104165	0.00312539	1.16624	0.22186	0.871077	#N/A	1	0.00312539	-1.33126	-0.412795	0.776573	#N/A	1																	0	0	0	0	2	0.00957765	0.0129359	0.0169104	1	0.00604929	0.00691335	0.0112631	0	0	0	0	0	0
Gm28095	1	16228506..16244062	ENSMUSG00000100868	0.000285784	-1.35825	-0.441749	0.765015	#N/A	1	0.000285784	-4.18125	-2.06394	0.326573	#N/A	1																	0	0	0	0	2	0.00142892	0.00192995	0.0169104	0	0	0	0	0	0	0	0	0	0
Stau2	1	complement(16228674..16520112)	ENSMUSG00000025920	0.115532	1.55391	0.635906	0.0598573	0.508089	1	0.11331	1.35751	0.440968	0.191962	0.661886	1	Stau2	MGI	MGI:1352508	Stau2		1900454 // positive regulation of long term synaptic depression (MGI:MGI:4417868|GO_REF:0000096 [ISO] RGD:621479) /// 0051965 // positive regulation of synapse assembly (MGI:MGI:4417868|GO_REF:0000096 [ISO] RGD:621479) /// 0010468 // regulation of gene expression (MGI:MGI:4417868|GO_REF:0000096 [ISO] RGD:621479) /// 0048592 // eye morphogenesis (MGI:MGI:4417868|GO_REF:0000096 [ISO] RGD:621479) //…	0005634 // nucleus (MGI:MGI:4417868|GO_REF:0000096 [ISO] RGD:621479) /// 0005737 // cytoplasm (MGI:MGI:4417868|GO_REF:0000096 [ISO] RGD:621479) /// 0031965 // nuclear membrane (MGI:MGI:4417868|GO_REF:0000096 [ISO] RGD:621479) /// 0043025 // neuronal cell body (MGI:MGI:4417868|GO_REF:0000096 [ISO] RGD:621479) /// 0030425 // dendrite (MGI:MGI:4417868|GO_REF:0000096 [ISO] RGD:621479) /// 1990124 // …	0030544 // Hsp70 protein binding (MGI:MGI:4417868|GO_REF:0000096 [ISO] RGD:621479) /// 0003723 // RNA binding (MGI:MGI:1354194|GO_REF:0000004 [IEA] UniProtKB-KW:KW-0694) /// 0019894 // kinesin binding (MGI:MGI:4417868|GO_REF:0000096 [ISO] RGD:621479) /// 0051019 // mitogen-activated protein kinase binding (MGI:MGI:4417868|GO_REF:0000096 [ISO] RGD:621479) /// 0003725 // double-stranded RNA binding…	staufen double-stranded RNA binding protein 2		protein	taxon:10090	20190210	UniProt			3964	0.135238	0.0804141	46.6178	2228	0.0849712	0.114765	18.8381	2013	0.0969785	0.110831	22.6726	1239	0.0559139	0.0417274	20.8259	2184	0.110975
Gm7568	1	16253592..16267921	ENSMUSG00000089982	0	#N/A	#N/A	#N/A	#N/A	#N/A	0	#N/A	#N/A	#N/A	#N/A	#N/A																	0	0	0	0	0	0	0	0	0	0	0	0	0	0	0	0	0	0
Ube2w	1	complement(16540790..16619489)	ENSMUSG00000025939	0.40409	1.2517	0.323893	0.295205	0.835451	1	0.577848	1.35435	0.437599	0.157274	0.630689	1	Ube2w	MGI	MGI:1914049	Ube2w		0006281 // DNA repair (MGI:MGI:1354194|GO_REF:0000004 [IEA] UniProtKB-KW:KW-0234) /// 0043161 // proteasome-mediated ubiquitin-dependent protein catabolic process (MGI:MGI:5318000|PMID:21855799 [IMP]) /// 0043161 // proteasome-mediated ubiquitin-dependent protein catabolic process (MGI:MGI:4459044|GO_REF:0000033 [IBA] PANTHER:PTN000630458) /// 0006513 // protein monoubiquitination (MGI:MGI:483417…	0005634 // nucleus (MGI:MGI:6201960|PMID:21873635 [IBA] PANTHER:PTN000630458) /// 0005730 // nucleolus (MGI:MGI:4834177|GO_REF:0000096 [ISO] UniProtKB:Q96B02) /// 0005634 // nucleus (MGI:MGI:4459044|GO_REF:0000033 [IBA] PANTHER:PTN000630458) /// 0005634 // nucleus (MGI:MGI:5298330|PMID:21229326 [IDA])	0005515 // protein binding (MGI:MGI:5298330|PMID:21229326 [IPI] UniProtKB:Q9CR14) /// 0005524 // ATP binding (MGI:MGI:1354194|GO_REF:0000004 [IEA] UniProtKB-KW:KW-0067) /// 0004842 // ubiquitin-protein transferase activity (MGI:MGI:5298330|PMID:21229326 [IDA]) /// 0031625 // ubiquitin protein ligase binding (MGI:MGI:4834177|GO_REF:0000096 [ISO] UniProtKB:Q96B02) /// 0004842 // ubiquitin-protein t…	ubiquitin-conjugating enzyme E2W (putative)	6130401J04Rik	protein	taxon:10090	20190210	UniProt			3792	0.479079	0.284865	44.595	4366	0.616614	0.832818	36.9153	2484	0.443156	0.506455	27.9775	1300	0.217252	0.162131	21.8513	1073	0.201903
Gm38342	1	16618560..16621539	ENSMUSG00000102457	0.0765637	-1.11301	-0.154469	0.904363	0.989529	1	0.0765637	-5.3779	-2.42704	0.0673311	0.499999	1																	0	0	0	0	6	0.0223789	0.0302257	0.0507311	0	0	0	0	31	0.136817	0.102104	0.521069	45	0.223622
Eloc	1	complement(16641725..16657042)	ENSMUSG00000079658	0.589513	-1.00448	-0.00644264	0.983814	0.997391	1	0.679249	1.17222	0.229243	0.470182	0.843563	1	Eloc	MGI	MGI:1915173	Eloc	contributes_to	0032968 // positive regulation of transcription elongation from RNA polymerase II promoter (MGI:MGI:6201960|PMID:21873635 [IBA] PANTHER:PTN000464223) /// 0006511 // ubiquitin-dependent protein catabolic process (MGI:MGI:6201960|PMID:21873635 [IBA] PANTHER:PTN000464223) /// 0032968 // positive regulation of transcription elongation from RNA polymerase II promoter (MGI:MGI:4459044|GO_REF:0000033 [I…	0005634 // nucleus (MGI:MGI:1354194|GO_REF:0000004 [IEA] UniProtKB-KW:KW-0539) /// 0070449 // elongin complex (MGI:MGI:6201960|PMID:21873635 [IBA] PANTHER:PTN000464223) /// 0030891 // VCB complex (MGI:MGI:4417868|GO_REF:0000096 [ISO] RGD:620658) /// 0070449 // elongin complex (MGI:MGI:5499725|PMID:16498413 [IDA]) /// 0070449 // elongin complex (MGI:MGI:4459044|GO_REF:0000033 [IBA] PANTHER:PTN0004…	0044877 // macromolecular complex binding (MGI:MGI:4417868|GO_REF:0000096 [ISO] RGD:620658) /// 0005515 // protein binding (MGI:MGI:3513692|PMID:15601820 [IPI] UniProtKB:P40338|UniProtKB:O35718) /// 0004842 // ubiquitin-protein transferase activity (MGI:MGI:4459044|GO_REF:0000033 [IBA] PANTHER:PTN000464223) /// 0005515 // protein binding (MGI:MGI:5499725|PMID:16498413 [IPI] UniProtKB:A1Z6E0) /// …	elongin C	2610301I15Rik|Tceb1	protein	taxon:10090	20170228	GO_Central			872	0.566015	0.336558	10.255	1194	0.866376	1.17016	10.0955	872	0.79927	0.913436	9.8214	335	0.287633	0.214655	5.63091	443	0.428273
D030040B21Rik	1	16657552..16662278	ENSMUSG00000097744	0.00346796	-1.52171	-0.605692	0.647851	#N/A	1	0.00354429	1.0503	0.0708013	0.95436	0.993272	1																	0	0	0	0	1	0.00235136	0.00317582	0.00845518	2	0.00594051	0.00678904	0.0225261	1	0.00278234	0.00207641	0.0168087	2	0.0062656
Tmem70	1	16665207..16678275	ENSMUSG00000025940	0.45785	-1.02594	-0.0369506	0.91839	0.991339	1	0.45785	-1.08296	-0.11498	0.749954	0.940989	1	Tmem70	MGI	MGI:1915068	Tmem70		0033615 // mitochondrial proton-transporting ATP synthase complex assembly (MGI:MGI:4834177|GO_REF:0000096 [ISO] UniProtKB:Q9BUB7)	0005654 // nucleoplasm (MGI:MGI:4834177|GO_REF:0000096 [ISO] UniProtKB:Q9BUB7) /// 0016021 // integral component of membrane (MGI:MGI:1354194|GO_REF:0000004 [IEA] UniProtKB-KW:KW-0812) /// 0005739 // mitochondrion (MGI:MGI:3852644|PMID:18614015 [HDA]) /// 0016020 // membrane (MGI:MGI:1354194|GO_REF:0000004 [IEA] UniProtKB-KW:KW-0472) /// 0005739 // mitochondrion (MGI:MGI:4834177|GO_REF:0000096 [I…	0003674 // molecular_function (MGI:MGI:2156816|GO_REF:0000015 [ND])	transmembrane protein 70	1110020A09Rik|2210416J16Rik	protein	taxon:10090	20100209	MGI			434	0.330187	0.196333	5.10397	557	0.473715	0.639814	4.70954	520	0.558651	0.638447	5.8568	520	0.523307	0.390534	8.74051	356	0.403391
Ly96	1	16688051..16709611	ENSMUSG00000025779	0.0994222	1.20791	0.272508	0.539566	0.933127	1	0.141144	1.33414	0.415908	0.348933	0.776772	1	Ly96	MGI	MGI:1341909	Ly96		0006954 // inflammatory response (MGI:MGI:1354194|GO_REF:0000004 [IEA] UniProtKB-KW:KW-0395) /// 0031666 // positive regulation of lipopolysaccharide-mediated signaling pathway (MGI:MGI:1860539|PMID:10880523 [IGI] MGI:MGI:1194924|MGI:MGI:96824) /// 0031666 // positive regulation of lipopolysaccharide-mediated signaling pathway (MGI:MGI:1860539|PMID:10880523 [IDA]) /// 0034142 // toll-like recepto…	0005576 // extracellular region (MGI:MGI:1354194|GO_REF:0000004 [IEA] UniProtKB-KW:KW-0964) /// 0031226 // intrinsic component of plasma membrane (MGI:MGI:4834177|GO_REF:0000096 [ISO] UniProtKB:Q9Y6Y9) /// 0046696 // lipopolysaccharide receptor complex (MGI:MGI:5645195|PMID:24380872 [IDA]) /// 0046696 // lipopolysaccharide receptor complex (MGI:MGI:4834177|GO_REF:0000096 [ISO] UniProtKB:Q9Y6Y9)	0035662 // Toll-like receptor 4 binding (MGI:MGI:2152098|GO_REF:0000002 [IEA] InterPro:IPR039217) /// 0001530 // lipopolysaccharide binding (MGI:MGI:2152098|GO_REF:0000002 [IEA] InterPro:IPR039217) /// 0005515 // protein binding (MGI:MGI:5426338|PMID:22532668 [IPI] UniProtKB:Q9QUK6) /// 0005515 // protein binding (MGI:MGI:5914828|PMID:21857663 [IPI] UniProtKB:Q9QUK6) /// 0005515 // protein bindin…	lymphocyte antigen 96	ESOP-1|MD2|MD-2|myeloid differentiation factor-2	protein	taxon:10090	20190210	UniProt			218	0.100531	0.0597769	2.56374	291	0.150013	0.202612	2.46046	196	0.127634	0.145865	2.20756	79	0.0481897	0.035963	1.32789	103	0.0707436
Gm28376	1	16898185..17091631	ENSMUSG00000101640	0.00965423	2.24429	1.16626	0.0951717	0.601382	1	0.00502814	-1.13324	-0.180459	0.797146	0.954321	1																	235	0.0120787	0.00718211	2.76367	78	0.00448164	0.00605304	0.659504	38	0.00275804	0.00315199	0.427997	71	0.00482717	0.00360242	1.19342	13	0.000995176
4921511E07Rik	1	16930970..16931796	ENSMUSG00000104133	0.00257716	3.18014	1.66909	0.441433	#N/A	1	0	1.03327	0.0472122	0.985704	#N/A	1																	0	0	0	0	0	0	0	0	0	0	0	0	0	0	0	0	0	0
Jph1	1	complement(16964560..17097889)	ENSMUSG00000042686	0.0473609	1.39417	0.479409	0.224955	0.788527	1	0.0386441	-1.3335	-0.415222	0.294506	0.74048	1	Jph1	MGI	MGI:1891495	Jph1		0007517 // muscle organ development (MGI:MGI:2183615|PMID:12135771 [IMP] MGI:MGI:2183252)	0014701 // junctional sarcoplasmic reticulum membrane (MGI:MGI:1861885|PMID:10949023 [IDA]) /// 0005634 // nucleus (MGI:MGI:4834177|GO_REF:0000096 [ISO] UniProtKB:Q9HDC5) /// 0030314 // junctional membrane complex (MGI:MGI:1861885|PMID:10949023 [IDA]) /// 0005783 // endoplasmic reticulum (MGI:MGI:4459044|GO_REF:0000033 [IBA] PANTHER:PTN000556910) /// 0005789 // endoplasmic reticulum membrane (MGI…	0008307 // structural constituent of muscle (MGI:MGI:2183615|PMID:12135771 [IMP] MGI:MGI:2183252) /// 0015278 // calcium-release channel activity (MGI:MGI:6201960|PMID:21873635 [IBA] PANTHER:PTN001132422) /// 0008307 // structural constituent of muscle (MGI:MGI:3768019|PMID:12729900 [IMP]) /// 0015278 // calcium-release channel activity (MGI:MGI:4459044|GO_REF:0000033 [IBA] PANTHER:PTN001132422)	junctophilin 1	ENSMUSG00000054314|JP-1|mitsugumin72	protein	taxon:10090	20080818	MGI			839	0.0625673	0.0372032	9.86688	478	0.0398478	0.0538197	4.04158	314	0.033066	0.037789	3.5366	341	0.0336374	0.0251029	5.73176	217	0.0241019
Gm28783	1	17124747..17128956	ENSMUSG00000100110	0.000552924	3.18082	1.6694	0.441336	#N/A	1	0	1.03327	0.0472122	0.985704	#N/A	1																	0	0	0	0	0	0	0	0	0	0	0	0	0	0	0	0	0	0
Gdap1	1	17145362..17164271	ENSMUSG00000025777	0.00534494	-2.44878	-1.29206	0.234785	0.795755	1	0.00534494	1.61195	0.688809	0.505612	0.860509	1	Gdap1	MGI	MGI:1338002	Gdap1		0006626 // protein targeting to mitochondrion (MGI:MGI:4459044|GO_REF:0000033 [IBA] PANTHER:PTN002544728) /// 0007005 // mitochondrion organization (MGI:MGI:6201960|PMID:21873635 [IBA] PANTHER:PTN002544728) /// 0032526 // response to retinoic acid (MGI:MGI:1335633|PMID:10217254 [IDA]) /// 0000266 // mitochondrial fission (MGI:MGI:4834177|GO_REF:0000096 [ISO] UniProtKB:Q8TB36) /// 0008053 // mitoc…	0005739 // mitochondrion (MGI:MGI:4417868|GO_REF:0000096 [ISO] RGD:1309005) /// 0016021 // integral component of membrane (MGI:MGI:1354194|GO_REF:0000004 [IEA] UniProtKB-KW:KW-0812) /// 0016020 // membrane (MGI:MGI:1354194|GO_REF:0000004 [IEA] UniProtKB-KW:KW-0472) /// 0005739 // mitochondrion (MGI:MGI:6201960|PMID:21873635 [IBA] PANTHER:PTN002544728) /// 0005741 // mitochondrial outer membrane (…		ganglioside-induced differentiation-associated-protein 1		protein	taxon:10090	20180209	GO_Central			3	0.0015774	0.000937942	0.0352809	1	0.000587777	0.000793871	0.00845518	8	0.00593988	0.00678832	0.0901046	2	0.00139102	0.00103809	0.0336173	22	0.0172286
Gm28784	1	17168403..17173103	ENSMUSG00000099899	0	#N/A	#N/A	#N/A	#N/A	#N/A	0	#N/A	#N/A	#N/A	#N/A	#N/A																	0	0	0	0	0	0	0	0	0	0	0	0	0	0	0	0	0	0
Gm25166	1	17520001..17520111	ENSMUSG00000089534	0	#N/A	#N/A	#N/A	#N/A	#N/A	0	#N/A	#N/A	#N/A	#N/A	#N/A																	0	0	0	0	0	0	0	0	0	0	0	0	0	0	0	0	0	0
Pi15	1	17601901..17630939	ENSMUSG00000067780	0.198413	-1.36511	-0.449022	0.375277	0.877081	1	0.253401	1.21872	0.285365	0.572616	0.885318	1	Pi15	MGI	MGI:1934659	Pi15		0010466 // negative regulation of peptidase activity (MGI:MGI:1354194|GO_REF:0000004 [IEA] UniProtKB-KW:KW-0646) /// 0007275 // multicellular organism development (MGI:MGI:1354194|GO_REF:0000004 [IEA] UniProtKB-KW:KW-0217)	0005576 // extracellular region (MGI:MGI:1354194|GO_REF:0000004 [IEA] UniProtKB-KW:KW-0964) /// 0005576 // extracellular region (MGI:MGI:2152098|GO_REF:0000002 [IEA] InterPro:IPR018244) /// 0005615 // extracellular space (MGI:MGI:6201960|PMID:21873635 [IBA] PANTHER:PTN000036124) /// 0005615 // extracellular space (MGI:MGI:4459044|GO_REF:0000033 [IBA] PANTHER:PTN000036124)	0030414 // peptidase inhibitor activity (MGI:MGI:1354194|GO_REF:0000004 [IEA] UniProtKB-KW:KW-0646)	peptidase inhibitor 15	P24TI|P25TI|SugarCrisp	protein	taxon:10090	20190210	UniProt			420	0.143807	0.0855094	4.93932	1479	0.566097	0.764588	12.5052	426	0.205972	0.235392	4.79807	59	0.0267218	0.019942	0.991712	97	0.0494662
Gm28154	1	complement(17615084..17641081)	ENSMUSG00000100053	0.0586523	1.09238	0.127474	0.826546	0.985649	1	0.0714296	1.41173	0.497462	0.391864	0.804187	1																	100	0.0382449	0.0227408	1.17603	321	0.137236	0.185356	2.71411	137	0.0739878	0.084556	1.54304	10	0.0050589	0.00377535	0.168087	68	0.0387336
Gm16070	1	complement(17676027..17727646)	ENSMUSG00000085125	0.0078654	1.21156	0.276867	0.679256	0.966502	1	0.011241	1.57413	0.654557	0.326783	0.764001	1	Gm16070	MGI	MGI:3801761	Gm16070		0008150 // biological_process (MGI:MGI:2156816|GO_REF:0000015 [ND])	0005575 // cellular_component (MGI:MGI:2156816|GO_REF:0000015 [ND])	0003674 // molecular_function (MGI:MGI:2156816|GO_REF:0000015 [ND])	predicted gene 16070		gene	taxon:10090	20100202	MGI			48	0.00924563	0.00549755	0.564494	85	0.0183023	0.0247196	0.71869	18	0.00489591	0.00559523	0.202735	9	0.00229309	0.00171128	0.151278	16	0.00459008
Crispld1	1	17727045..17766344	ENSMUSG00000025776	0.0149353	-1.04503	-0.0635474	0.921732	0.991719	1	0.0151778	1.2134	0.279059	0.665309	0.91486	1	Crispld1	MGI	MGI:1934666	Crispld1		0060325 // face morphogenesis (MGI:MGI:4834177|GO_REF:0000096 [ISO] UniProtKB:Q9H336)	0005576 // extracellular region (MGI:MGI:1354194|GO_REF:0000004 [IEA] UniProtKB-KW:KW-0964) /// 0005576 // extracellular region (MGI:MGI:2152098|GO_REF:0000002 [IEA] InterPro:IPR018244) /// 0005615 // extracellular space (MGI:MGI:6201960|PMID:21873635 [IBA] PANTHER:PTN000036124) /// 0005615 // extracellular space (MGI:MGI:4459044|GO_REF:0000033 [IBA] PANTHER:PTN000036124)	0003674 // molecular_function (MGI:MGI:2156816|GO_REF:0000015 [ND])	cysteine-rich secretory protein LCCL domain containing 1	Cocoacrisp	protein	taxon:10090	20020725	MGI			50	0.01265	0.00752183	0.588015	98	0.0277165	0.0374347	0.828608	37	0.0132187	0.0151068	0.416734	36	0.0120477	0.00899099	0.605112	24	0.00904351
Gm28153	1	complement(17741915..17805417)	ENSMUSG00000099895	0.012522	-1.17393	-0.231352	0.714521	0.970406	1	0.0132801	1.34173	0.424099	0.50078	0.857628	1																	68	0.010647	0.00633083	0.7997	89	0.0155776	0.0210396	0.752511	31	0.00685404	0.00783305	0.349155	39	0.0080773	0.00602793	0.655538	92	0.0214542
Gm28756	1	complement(17994462..18059056)	ENSMUSG00000109887	0.000306966	1.10422	0.143031	0.910158	0.990529	1	0.000306966	-1.44669	-0.532758	0.686481	0.92263	1																	3	0.00046178	0.00027458	0.0352809	0	0	0	0	4	0.000869442	0.00099363	0.0450523	1	0.000203609	0.000151949	0.0168087	0	0
Crisp4	1	complement(18115191..18145902)	ENSMUSG00000025774	0	1.2821	0.358514	0.890962	#N/A	1	0.000314258	7.95019	2.99099	0.144794	#N/A	1	Crisp4	MGI	MGI:1925331	Crisp4		0007339 // binding of sperm to zona pellucida (MGI:MGI:4459044|GO_REF:0000033 [IBA] PANTHER:PTN000036190) /// 0007339 // binding of sperm to zona pellucida (MGI:MGI:5429850|PMID:21865554 [IMP] MGI:MGI:5431546) /// 0007339 // binding of sperm to zona pellucida (MGI:MGI:6201960|PMID:21873635 [IBA] PANTHER:PTN000036190) /// 0060046 // regulation of acrosome reaction (MGI:MGI:4949775|PMID:21482758 [I…	0005615 // extracellular space (MGI:MGI:6201960|PMID:21873635 [IBA] PANTHER:PTN000036124) /// 0005615 // extracellular space (MGI:MGI:4459044|GO_REF:0000033 [IBA] PANTHER:PTN000036124)	0005246 // calcium channel regulator activity (MGI:MGI:4949775|PMID:21482758 [IMP] MGI:MGI:4950060)	cysteine-rich secretory protein 4	9230112K08Rik	protein	taxon:10090	20140109	MGI	occurs_in(CL:0000019)		0	0	0	0	0	0	0	0	0	0	0	0	0	0	0	0	0	0
Defb18	1	complement(18236473..18237443)	ENSMUSG00000073735	0	#N/A	#N/A	#N/A	#N/A	#N/A	0	#N/A	#N/A	#N/A	#N/A	#N/A	Defb18	MGI	MGI:3648148	Defb18		0006952 // defense response (MGI:MGI:1354194|GO_REF:0000004 [IEA] UniProtKB-KW:KW-0211) /// 0042742 // defense response to bacterium (MGI:MGI:1354194|GO_REF:0000004 [IEA] UniProtKB-KW:KW-0044) /// 0045087 // innate immune response (MGI:MGI:2152098|GO_REF:0000002 [IEA] InterPro:IPR025933) /// 0008150 // biological_process (MGI:MGI:2156816|GO_REF:0000015 [ND])	0005576 // extracellular region (MGI:MGI:1354194|GO_REF:0000004 [IEA] UniProtKB-KW:KW-0964) /// 0005576 // extracellular region (MGI:MGI:2152098|GO_REF:0000002 [IEA] InterPro:IPR025933) /// 0005575 // cellular_component (MGI:MGI:2156816|GO_REF:0000015 [ND])	0003674 // molecular_function (MGI:MGI:2156816|GO_REF:0000015 [ND])	defensin beta 18	EG654460	protein	taxon:10090	20100202	MGI			0	0	0	0	0	0	0	0	0	0	0	0	0	0	0	0	0	0
Defb41	1	complement(18250980..18265138)	ENSMUSG00000067773	0.00150527	2.51456	1.3303	0.355234	0.867424	1	0.00298977	5.39761	2.43232	0.0787057	0.522318	1	Defb41	MGI	MGI:1924923	Defb41		0006952 // defense response (MGI:MGI:1354194|GO_REF:0000004 [IEA] UniProtKB-KW:KW-0211) /// 0042742 // defense response to bacterium (MGI:MGI:1354194|GO_REF:0000004 [IEA] UniProtKB-KW:KW-0044) /// 0045087 // innate immune response (MGI:MGI:2152098|GO_REF:0000002 [IEA] InterPro:IPR025933)	0005576 // extracellular region (MGI:MGI:1354194|GO_REF:0000004 [IEA] UniProtKB-KW:KW-0964) /// 0005576 // extracellular region (MGI:MGI:2152098|GO_REF:0000002 [IEA] InterPro:IPR025933)	0003674 // molecular_function (MGI:MGI:2156816|GO_REF:0000015 [ND])	defensin beta 41	9230102D03Rik|Gm15386	protein	taxon:10090	20100209	MGI			0	0	0	0	2	0.00157001	0.0021205	0.0169104	0	0	0	0	1	0.000928888	0.000693211	0.0168087	0	0
Gm24075	1	complement(18969762..18969833)	ENSMUSG00000088800	0	#N/A	#N/A	#N/A	#N/A	#N/A	0	#N/A	#N/A	#N/A	#N/A	#N/A																	0	0	0	0	0	0	0	0	0	0	0	0	0	0	0	0	0	0
Gm15825	1	complement(19063300..19104840)	ENSMUSG00000089787	6.37561e-05	1.19565	0.257798	0.883324	#N/A	1	0.000156767	2.33947	1.22618	0.430663	#N/A	1																	0	0	0	0	1	0.000267564	0.00036138	0.00845518	0	0	0	0	0	0	0	0	0	0
Tfap2d	1	19103022..19166346	ENSMUSG00000042596	0.0502549	-1.74772	-0.805475	0.195397	0.759039	1	0.0553023	2.0242	1.01735	0.100865	0.558289	1	Tfap2d	MGI	MGI:2153466	Tfap2d		0045893 // positive regulation of transcription, DNA-templated (MGI:MGI:2152628|PMID:11522791 [IDA]) /// 0043524 // negative regulation of neuron apoptotic process (MGI:MGI:5295521|PMID:21858141 [IMP] MGI:MGI:5296818) /// 0061379 // inferior colliculus development (MGI:MGI:5295521|PMID:21858141 [IMP] MGI:MGI:5296818) /// 0006355 // regulation of transcription, DNA-templated (MGI:MGI:2152098|GO_RE…	0005634 // nucleus (MGI:MGI:6201960|PMID:21873635 [IBA] PANTHER:PTN000087637) /// 0005667 // transcription factor complex (MGI:MGI:2152628|PMID:11522791 [IPI] UniProtKB:P34056) /// 0005634 // nucleus (MGI:MGI:4459044|GO_REF:0000033 [IBA] PANTHER:PTN000087637)	0000977 // RNA polymerase II regulatory region sequence-specific DNA binding (MGI:MGI:5295521|PMID:21858141 [IDA]) /// 0000981 // RNA polymerase II transcription factor activity, sequence-specific DNA binding (MGI:MGI:6201960|PMID:21873635 [IBA] PANTHER:PTN000087637) /// 0005515 // protein binding (MGI:MGI:2152628|PMID:11522791 [IPI] UniProtKB:Q91ZK0|UniProtKB:P34056) /// 0005515 // protein bindi…	transcription factor AP-2, delta	Tcfap2d	protein	taxon:10090	20170228	GO_Central			199	0.0312458	0.0185791	2.3403	243	0.0426516	0.0576066	2.05461	186	0.0412399	0.0471304	2.09493	97	0.0201462	0.0150347	1.63044	496	0.115991
Tfap2b	1	19208914..19238576	ENSMUSG00000025927	0.00301267	10.6067	3.4069	0.00859327	0.206591	1	0.00240291	11.2176	3.4877	0.00709934	0.221852	1	Tfap2b	MGI	MGI:104672	Tfap2b		0008284 // positive regulation of cell proliferation (MGI:MGI:5294296|PMID:17525748 [IMP]) /// 0045944 // positive regulation of transcription from RNA polymerase II promoter (MGI:MGI:2179743|PMID:11694877 [IDA]) /// 0055074 // calcium ion homeostasis (MGI:MGI:2656435|PMID:12695560 [IMP]) /// 0072044 // collecting duct development (MGI:MGI:2656435|PMID:12695560 [IMP]) /// 0045892 // negative regu…	0005634 // nucleus (MGI:MGI:6201960|PMID:21873635 [IBA] PANTHER:PTN000087637) /// 0005634 // nucleus (MGI:MGI:4834177|GO_REF:0000096 [ISO] UniProtKB:Q92481) /// 0005634 // nucleus (MGI:MGI:4417868|GO_REF:0000096 [ISO] RGD:1306321) /// 0005634 // nucleus (MGI:MGI:4459044|GO_REF:0000033 [IBA] PANTHER:PTN000087637)	0000981 // RNA polymerase II transcription factor activity, sequence-specific DNA binding (MGI:MGI:6201960|PMID:21873635 [IBA] PANTHER:PTN000087637) /// 0005515 // protein binding (MGI:MGI:2679158|PMID:14572467 [IPI] UniProtKB:Q6VUP9) /// 0003677 // DNA binding (MGI:MGI:1354194|GO_REF:0000004 [IEA] UniProtKB-KW:KW-0238) /// 0005515 // protein binding (MGI:MGI:2179743|PMID:11694877 [IPI] UniProtKB…	transcription factor AP-2 beta	AP-2(beta)|E130018K07Rik|Tcfap2b	protein	taxon:10090	20111011	MGI			1	0.000335195	0.000199311	0.0117603	0	0	0	0	0	0	0	0	0	0	0	0	2	0.000998466
Gm28340	1	19242725..19243769	ENSMUSG00000100538	0	#N/A	#N/A	#N/A	#N/A	#N/A	0	#N/A	#N/A	#N/A	#N/A	#N/A																	0	0	0	0	0	0	0	0	0	0	0	0	0	0	0	0	0	0
Gm24633	1	complement(19513855..19513919)	ENSMUSG00000084668	0	#N/A	#N/A	#N/A	#N/A	#N/A	0	#N/A	#N/A	#N/A	#N/A	#N/A																	0	0	0	0	0	0	0	0	0	0	0	0	0	0	0	0	0	0
Gm38382	1	19614269..19616767	ENSMUSG00000102597	0	#N/A	#N/A	#N/A	#N/A	#N/A	0	#N/A	#N/A	#N/A	#N/A	#N/A																	0	0	0	0	0	0	0	0	0	0	0	0	0	0	0	0	0	0
Pkhd1	1	complement(20057779..20618064)	ENSMUSG00000043760	0.0118339	-1.49825	-0.583282	0.134577	0.680662	1	0.0249664	1.82818	0.870406	0.0251264	0.366528	1	Pkhd1	MGI	MGI:2155808	Pkhd1		0032006 // regulation of TOR signaling (MGI:MGI:4834177|GO_REF:0000096 [ISO] UniProtKB:P08F94) /// 0006874 // cellular calcium ion homeostasis (MGI:MGI:4834177|GO_REF:0000096 [ISO] UniProtKB:P08F94) /// 0051898 // negative regulation of protein kinase B signaling (MGI:MGI:4834177|GO_REF:0000096 [ISO] UniProtKB:P08F94) /// 0001822 // kidney development (MGI:MGI:3039054|PMID:15067314 [IDA]) /// 001…	0016324 // apical plasma membrane (MGI:MGI:4834177|GO_REF:0000096 [ISO] UniProtKB:P08F94) /// 0005929 // cilium (MGI:MGI:4834177|GO_REF:0000096 [ISO] UniProtKB:P08F94) /// 0005813 // centrosome (MGI:MGI:4834177|GO_REF:0000096 [ISO] UniProtKB:P08F94) /// 0048471 // perinuclear region of cytoplasm (MGI:MGI:4834177|GO_REF:0000096 [ISO] UniProtKB:P08F94) /// 0072686 // mitotic spindle (MGI:MGI:483417…	0005515 // protein binding (MGI:MGI:3826783|PMID:18235088 [IPI] UniProtKB:O35245) /// 0005515 // protein binding (MGI:MGI:3608147|PMID:16243292 [IPI] UniProtKB:P49069)	polycystic kidney and hepatic disease 1	FPC|tigmin	protein	taxon:10090	20050310	MGI			478	0.00848265	0.00504387	5.62142	362	0.0071813	0.00969929	3.06078	615	0.0154115	0.0176128	6.92679	394	0.00924873	0.00690215	6.62262	713	0.0188451
Gm37315	1	complement(20062070..20065548)	ENSMUSG00000104095	0	1.28956	0.36688	0.886974	#N/A	1	0.00121426	5.1084	2.35287	0.25683	#N/A	1																	0	0	0	0	0	0	0	0	0	0	0	0	0	0	0	0	0	0
4930486I03Rik	1	20356452..20392300	ENSMUSG00000089914	0.000499239	-1.83814	-0.878244	0.585515	0.946599	1	0.00132207	1.44312	0.52919	0.726275	0.935536	1																	9	0.0024962	0.00148427	0.105843	0	0	0	0	0	0	0	0	0	0	0	0	0	0
Gm24162	1	complement(20444811..20444912)	ENSMUSG00000070175	0	#N/A	#N/A	#N/A	#N/A	#N/A	0	#N/A	#N/A	#N/A	#N/A	#N/A																	0	0	0	0	0	0	0	0	0	0	0	0	0	0	0	0	0	0
Gm28653	1	20669882..20684298	ENSMUSG00000099906	0.0184976	1.03173	0.0450714	0.963948	0.996113	1	0.0184976	-2.93527	-1.5535	0.127502	0.59436	1																	68	0.0468972	0.0278856	0.7997	0	0	0	0	31	0.0301902	0.0345025	0.349155	9	0.00821038	0.00612725	0.151278	7	0.00719021
Mir206	1	20679010..20679082	ENSMUSG00000065559	0	#N/A	#N/A	#N/A	#N/A	#N/A	0	#N/A	#N/A	#N/A	#N/A	#N/A	Mir206	MGI	MGI:2676881	Mir206		1990830 // cellular response to leukemia inhibitory factor (MGI:MGI:4822296|PMID:20439489 [IEP]) /// 0071391 // cellular response to estrogen stimulus (MGI:MGI:3821815|PMID:18791161 [IDA]) /// 0007605 // sensory perception of sound (MGI:MGI:5508842|PMID:23646144 [IEP])	0005634 // nucleus (MGI:MGI:5295321|PMID:22000014 [IDA])		microRNA 206	Mirn206|mmu-mir-206	gene	taxon:10090	20120529	MGI			0	0	0	0	0	0	0	0	0	0	0	0	0	0	0	0	0	0
Mir133b	1	20682769..20682887	ENSMUSG00000065480	0	#N/A	#N/A	#N/A	#N/A	#N/A	0	#N/A	#N/A	#N/A	#N/A	#N/A	Mir133b	MGI	MGI:3618720	Mir133b		0010628 // positive regulation of gene expression (MGI:MGI:5295321|PMID:22000014 [IGI] MGI:MGI:2676818|MGI:MGI:3618718) /// 0014043 // negative regulation of neuron maturation (MGI:MGI:3723568|PMID:17656374 [IDA]) /// 0009617 // response to bacterium (MGI:MGI:5566744|PMID:24205035 [IEP]) /// 0070482 // response to oxygen levels (MGI:MGI:3842072|PMID:19188439 [IDA]) /// 0014043 // negative regulat…	0030424 // axon (MGI:MGI:3723568|PMID:17656374 [IDA])		microRNA 133b	mir 133b|Mirn133b|mmu-mir-133b	gene	taxon:10090	20171018	MGI			0	0	0	0	0	0	0	0	0	0	0	0	0	0	0	0	0	0
Il17a	1	20730905..20734496	ENSMUSG00000025929	0.00371321	-1.1595	-0.213501	0.882255	#N/A	1	0.00371321	-1.62334	-0.698965	0.640262	#N/A	1	Il17a	MGI	MGI:107364	Il17a		0045944 // positive regulation of transcription from RNA polymerase II promoter (MGI:MGI:3722056|PMID:16982811 [IGI] MGI:MGI:1355307) /// 0071347 // cellular response to interleukin-1 (MGI:MGI:4355633|PMID:19666510 [IDA]) /// 0071385 // cellular response to glucocorticoid stimulus (MGI:MGI:4417868|GO_REF:0000096 [ISO] RGD:2888) /// 0006954 // inflammatory response (MGI:MGI:2152098|GO_REF:0000002 …	0005576 // extracellular region (MGI:MGI:1354194|GO_REF:0000004 [IEA] UniProtKB-KW:KW-0964) /// 0005737 // cytoplasm (MGI:MGI:4417868|GO_REF:0000096 [ISO] RGD:2888) /// 0009897 // external side of plasma membrane (MGI:MGI:4436838|PMID:19838199 [IDA]) /// 0005615 // extracellular space (MGI:MGI:4366407|PMID:17982105 [IDA]) /// 0005615 // extracellular space (MGI:MGI:3823129|PMID:18997793 [IDA]) //…	0005125 // cytokine activity (MGI:MGI:2152098|GO_REF:0000002 [IEA] InterPro:IPR020440|InterPro:IPR010345) /// 0005125 // cytokine activity (MGI:MGI:1354194|GO_REF:0000004 [IEA] UniProtKB-KW:KW-0202)	interleukin 17A	Ctla8|Ctla-8|Il17|IL-17A	protein	taxon:10090	20190210	UniProt			0	0	0	0	6	0.018566	0.0250759	0.0507311	0	0	0	0	0	0	0	0	0	0
Il17f	1	complement(20777146..20790617)	ENSMUSG00000041872	0.0049139	1.48061	0.566189	0.615632	0.953124	1	0.0150988	3.20794	1.68165	0.129236	0.595479	1	Il17f	MGI	MGI:2676631	Il17f		0045414 // regulation of interleukin-8 biosynthetic process (MGI:MGI:4834177|GO_REF:0000096 [ISO] UniProtKB:Q96PD4) /// 1900017 // positive regulation of cytokine production involved in inflammatory response (MGI:MGI:3785663|PMID:16785495 [IGI] MGI:MGI:107399) /// 0045944 // positive regulation of transcription from RNA polymerase II promoter (MGI:MGI:3722056|PMID:16982811 [IGI] MGI:MGI:1355307) …	0005576 // extracellular region (MGI:MGI:1354194|GO_REF:0000004 [IEA] UniProtKB-KW:KW-0964) /// 0005615 // extracellular space (MGI:MGI:4366407|PMID:17982105 [IDA]) /// 0005576 // extracellular region (MGI:MGI:2152098|GO_REF:0000002 [IEA] InterPro:IPR020440|InterPro:IPR010345)	0042803 // protein homodimerization activity (MGI:MGI:4834177|GO_REF:0000096 [ISO] UniProtKB:Q96PD4) /// 0019955 // cytokine binding (MGI:MGI:4834177|GO_REF:0000096 [ISO] UniProtKB:Q96PD4) /// 0005125 // cytokine activity (MGI:MGI:4834177|GO_REF:0000096 [ISO] UniProtKB:Q96PD4) /// 0005126 // cytokine receptor binding (MGI:MGI:4360610|PMID:17911633 [IPI] UniProtKB:Q8K4C2)	interleukin 17F		protein	taxon:10090	20040723	MGI			0	0	0	0	23	0.0189758	0.0256293	0.194469	0	0	0	0	3	0.00292877	0.00218568	0.050426	0	0
Mcm3	1	complement(20802968..20820312)	ENSMUSG00000041859	0.597666	-1.52823	-0.61186	0.109903	0.637518	1	0.597666	-1.14149	-0.190919	0.617636	0.901168	1	Mcm3	MGI	MGI:101845	Mcm3		0006270 // DNA replication initiation (MGI:MGI:2152098|GO_REF:0000002 [IEA] InterPro:IPR008046|InterPro:IPR001208) /// 0006260 // DNA replication (MGI:MGI:1354194|GO_REF:0000004 [IEA] UniProtKB-KW:KW-0235) /// 0007049 // cell cycle (MGI:MGI:1354194|GO_REF:0000004 [IEA] UniProtKB-KW:KW-0131) /// 0006260 // DNA replication (MGI:MGI:2152098|GO_REF:0000002 [IEA] InterPro:IPR018525)	0042555 // MCM complex (MGI:MGI:4834177|GO_REF:0000096 [ISO] UniProtKB:P25205) /// 0005634 // nucleus (MGI:MGI:4834177|GO_REF:0000096 [ISO] UniProtKB:P25205) /// 0005737 // cytoplasm (MGI:MGI:3806189|PMID:18590716 [IDA]) /// 0005654 // nucleoplasm (MGI:MGI:4834177|GO_REF:0000096 [ISO] UniProtKB:P25205) /// 0005634 // nucleus (MGI:MGI:3806189|PMID:18590716 [IDA]) /// 0005813 // centrosome (MGI:MGI…	0005524 // ATP binding (MGI:MGI:2152098|GO_REF:0000002 [IEA] InterPro:IPR008046|InterPro:IPR018525|InterPro:IPR001208) /// 0005524 // ATP binding (MGI:MGI:1354194|GO_REF:0000004 [IEA] UniProtKB-KW:KW-0067) /// 0003677 // DNA binding (MGI:MGI:1354194|GO_REF:0000004 [IEA] UniProtKB-KW:KW-0238) /// 0016787 // hydrolase activity (MGI:MGI:1354194|GO_REF:0000004 [IEA] UniProtKB-KW:KW-0378) /// 0003677 …	minichromosome maintenance complex component 3	Mcmd|P1|p1.m	protein	taxon:10090	20190210	UniProt			320	0.183438	0.109074	3.76329	964	0.617742	0.834342	8.15079	1302	1.05394	1.20448	14.6645	498	0.377616	0.281808	8.37072	885	0.755592
Gm28065	1	20836661..20839689	ENSMUSG00000102121	0.000733897	-2.07494	-1.05307	0.629589	#N/A	1	0.00374196	2.98863	1.57948	0.279572	#N/A	1																	0	0	0	0	1	0.00366948	0.00495612	0.00845518	0	0	0	0	0	0	0	0	0	0
Gm24723	1	complement(20842535..20842666)	ENSMUSG00000088858	0	#N/A	#N/A	#N/A	#N/A	#N/A	0	#N/A	#N/A	#N/A	#N/A	#N/A																	0	0	0	0	0	0	0	0	0	0	0	0	0	0	0	0	0	0
6720483E21Rik	1	complement(20888650..20890473)	ENSMUSG00000097934	0.0611221	-2.65522	-1.40883	0.129586	0.673829	1	0.0611221	-3.29521	-1.72037	0.0683221	0.503279	1	6720483E21Rik	MGI	MGI:1924991	6720483E21Rik		0008150 // biological_process (MGI:MGI:2156816|GO_REF:0000015 [ND])	0005575 // cellular_component (MGI:MGI:2156816|GO_REF:0000015 [ND])	0003674 // molecular_function (MGI:MGI:2156816|GO_REF:0000015 [ND])	RIKEN cDNA 6720483E21 gene		gene	taxon:10090	20100202	MGI			26	0.14173	0.0842742	0.305768	6	0.036562	0.0493819	0.0507311	6	0.0461855	0.0527825	0.0675784	9	0.0648953	0.0484301	0.151278	2	0.0162377
Paqr8	1	20890606..20939650	ENSMUSG00000025931	0.430257	-1.05677	-0.0796656	0.79413	0.982331	1	0.430257	-1.05409	-0.0760016	0.803414	0.955739	1	Paqr8	MGI	MGI:1921479	Paqr8		0030154 // cell differentiation (MGI:MGI:1354194|GO_REF:0000004 [IEA] UniProtKB-KW:KW-0221) /// 0048477 // oogenesis (MGI:MGI:1354194|GO_REF:0000004 [IEA] UniProtKB-KW:KW-0896) /// 0007275 // multicellular organism development (MGI:MGI:1354194|GO_REF:0000004 [IEA] UniProtKB-KW:KW-0217) /// 0048545 // response to steroid hormone (MGI:MGI:6201960|PMID:21873635 [IBA] PANTHER:PTN000465518) /// 004854…	0016021 // integral component of membrane (MGI:MGI:1354194|GO_REF:0000004 [IEA] UniProtKB-KW:KW-0812) /// 0016020 // membrane (MGI:MGI:1354194|GO_REF:0000004 [IEA] UniProtKB-KW:KW-0472) /// 0005794 // Golgi apparatus (MGI:MGI:4834177|GO_REF:0000096 [ISO] UniProtKB:Q8TEZ7) /// 0005886 // plasma membrane (MGI:MGI:4834177|GO_REF:0000096 [ISO] UniProtKB:Q8TEZ7) /// 0016021 // integral component of me…	0038023 // signaling receptor activity (MGI:MGI:6201960|PMID:21873635 [IBA] PANTHER:PTN000465443) /// 0003707 // steroid hormone receptor activity (MGI:MGI:6201960|PMID:21873635 [IBA] PANTHER:PTN000465518) /// 0003707 // steroid hormone receptor activity (MGI:MGI:4459044|GO_REF:0000033 [IBA] PANTHER:PTN000465518) /// 0008289 // lipid binding (MGI:MGI:1354194|GO_REF:0000004 [IEA] UniProtKB-KW:KW-0…	progestin and adipoQ receptor family member VIII	1700019B16Rik|3110001D06Rik	protein	taxon:10090	20170228	GO_Central			1864	0.377889	0.224697	21.9212	2611	0.59172	0.799196	22.0765	1994	0.570834	0.65237	22.4586	822	0.220431	0.164503	13.8167	1293	0.390411
Gm24171	1	complement(20915410..20915540)	ENSMUSG00000077314	0	#N/A	#N/A	#N/A	#N/A	#N/A	0	#N/A	#N/A	#N/A	#N/A	#N/A																	0	0	0	0	0	0	0	0	0	0	0	0	0	0	0	0	0	0
Efhc1	1	20951626..20990841	ENSMUSG00000041809	0.149283	1.07208	0.100417	0.776339	0.980293	1	0.185086	1.18206	0.241308	0.494701	0.854633	1	Efhc1	MGI	MGI:1919127	Efhc1		0043065 // positive regulation of apoptotic process (MGI:MGI:3688350|PMID:15258581 [NAS]) /// 0006874 // cellular calcium ion homeostasis (MGI:MGI:3688350|PMID:15258581 [NAS]) /// 0021795 // cerebral cortex cell migration (MGI:MGI:4834177|GO_REF:0000096 [ISO] UniProtKB:Q5JVL4) /// 0000281 // mitotic cytokinesis (MGI:MGI:4834177|GO_REF:0000096 [ISO] UniProtKB:Q5JVL4) /// 0051302 // regulation of c…	0043025 // neuronal cell body (MGI:MGI:3688350|PMID:15258581 [IDA]) /// 0072686 // mitotic spindle (MGI:MGI:4834177|GO_REF:0000096 [ISO] UniProtKB:Q5JVL4) /// 0005856 // cytoskeleton (MGI:MGI:1354194|GO_REF:0000004 [IEA] UniProtKB-KW:KW-0206) /// 0005929 // cilium (MGI:MGI:3529636|PMID:15670853 [IDA]) /// 0005930 // axoneme (MGI:MGI:3529636|PMID:15670853 [IDA]) /// 0000922 // spindle pole (MGI:MG…	0043014 // alpha-tubulin binding (MGI:MGI:4834177|GO_REF:0000096 [ISO] UniProtKB:Q5JVL4) /// 0005509 // calcium ion binding (MGI:MGI:2152098|GO_REF:0000002 [IEA] InterPro:IPR002048) /// 0008022 // protein C-terminus binding (MGI:MGI:3688350|PMID:15258581 [IPI] UniProtKB:Q61290)	EF-hand domain (C-terminal) containing 1	1700029F22Rik|mRib72-1|myoclonin1	protein	taxon:10090	20171018	MGI			554	0.140462	0.0835204	6.5152	633	0.179409	0.242316	5.35213	426	0.15252	0.174305	4.79807	441	0.147901	0.110376	7.41262	334	0.126125
Tram2	1	complement(20996299..21079229)	ENSMUSG00000041779	0.507189	1.20395	0.267781	0.31394	0.844016	1	0.655251	1.27033	0.345205	0.194234	0.664303	1	Tram2	MGI	MGI:1924817	Tram2		0032964 // collagen biosynthetic process (MGI:MGI:4834177|GO_REF:0000096 [ISO] UniProtKB:Q15035) /// 0006616 // SRP-dependent cotranslational protein targeting to membrane, translocation (MGI:MGI:2152098|GO_REF:0000002 [IEA] InterPro:IPR016447) /// 0045048 // protein insertion into ER membrane (MGI:MGI:4834177|GO_REF:0000096 [ISO] UniProtKB:Q15035) /// 0015031 // protein transport (MGI:MGI:135419…	0005791 // rough endoplasmic reticulum (MGI:MGI:4459044|GO_REF:0000033 [IBA] PANTHER:PTN000962047) /// 0016021 // integral component of membrane (MGI:MGI:1354194|GO_REF:0000004 [IEA] UniProtKB-KW:KW-0812) /// 0016020 // membrane (MGI:MGI:1354194|GO_REF:0000004 [IEA] UniProtKB-KW:KW-0472) /// 0016021 // integral component of membrane (MGI:MGI:2152098|GO_REF:0000002 [IEA] InterPro:IPR006634) /// 00…	0005515 // protein binding (MGI:MGI:4362012|PMID:14749390 [IPI] UniProtKB:O55143-1)	translocating chain-associating membrane protein 2	C330003D03Rik	protein	taxon:10090	20090914	UniProt			4597	0.551151	0.327721	54.0621	4598	0.616249	0.832326	38.8769	3675	0.622185	0.711057	41.3918	1996	0.316548	0.236233	33.5501	2407	0.429811
Gm28287	1	21080114..21081748	ENSMUSG00000099971	0.00160882	1.19524	0.257303	0.87185	#N/A	1	0.00160882	-2.57501	-1.36458	0.532778	#N/A	1																	0	0	0	0	0	0	0	0	0	0	0	0	1	0.00804411	0.00600316	0.0168087	0	0
Tmem14a	1	21218575..21230167	ENSMUSG00000025933	0.0941545	-1.17445	-0.23198	0.687656	0.966708	1	0.0941545	-1.34386	-0.426385	0.460752	0.839345	1	Tmem14a	MGI	MGI:1922962	Tmem14a		0043066 // negative regulation of apoptotic process (MGI:MGI:4834177|GO_REF:0000096 [ISO] UniProtKB:Q9Y6G1) /// 1901029 // negative regulation of mitochondrial outer membrane permeabilization involved in apoptotic signaling pathway (MGI:MGI:4834177|GO_REF:0000096 [ISO] UniProtKB:Q9Y6G1)	0016021 // integral component of membrane (MGI:MGI:1354194|GO_REF:0000004 [IEA] UniProtKB-KW:KW-0812) /// 0016020 // membrane (MGI:MGI:1354194|GO_REF:0000004 [IEA] UniProtKB-KW:KW-0472) /// 0005739 // mitochondrion (MGI:MGI:4834177|GO_REF:0000096 [ISO] UniProtKB:Q9Y6G1) /// 0016020 // membrane (MGI:MGI:2152098|GO_REF:0000002 [IEA] InterPro:IPR005349) /// 0005783 // endoplasmic reticulum (MGI:MGI:…	0003674 // molecular_function (MGI:MGI:2156816|GO_REF:0000015 [ND])	transmembrane protein 14A	5730496E24Rik|PTD011	protein	taxon:10090	20100202	MGI			146	0.125219	0.0744566	1.717	65	0.0623192	0.0841703	0.549587	107	0.129589	0.148099	1.20515	69	0.0782797	0.0584186	1.1598	59	0.0753659
Gm38224	1	21234722..21236821	ENSMUSG00000102633	0.023382	2.2679	1.18136	0.327691	0.851863	1	0.0137005	1.13935	0.188212	0.880401	0.974953	1																	6	0.0284083	0.0168919	0.0705617	1	0.00529279	0.00714862	0.00845518	0	0	0	0	2	0.0125258	0.00934778	0.0336173	0	0
Gsta3	1	21240589..21265661	ENSMUSG00000025934	1.40243	-1.27075	-0.345678	0.296575	0.83711	1	1.40243	-1.14797	-0.199084	0.547716	0.877985	1	Gsta3	MGI	MGI:95856	Gsta3		0046223 // aflatoxin catabolic process (MGI:MGI:4429761|PMID:19850059 [IMP] MGI:MGI:4430389) /// 0001657 // ureteric bud development (PMID:16545622 [IEP])	0005829 // cytosol (MGI:MGI:4834177|GO_REF:0000096 [ISO] UniProtKB:Q16772) /// 0005737 // cytoplasm (MGI:MGI:1354194|GO_REF:0000004 [IEA] UniProtKB-KW:KW-0963)	0016740 // transferase activity (MGI:MGI:1354194|GO_REF:0000004 [IEA] UniProtKB-KW:KW-0808) /// 0004364 // glutathione transferase activity (MGI:MGI:4429761|PMID:19850059 [IMP] MGI:MGI:4430389)	glutathione S-transferase, alpha 3	Gst2-3	protein	taxon:10090	20140618	MGI	occurs_in(EMAPA:16846)		3592	1.42444	0.846986	42.243	4627	2.05115	2.77035	39.1221	1149	0.643418	0.735322	12.9413	3098	1.62507	1.21275	52.0733	2147	1.26807
Gm28836	1	complement(21250359..21271593)	ENSMUSG00000099343	0.201451	1.6247	0.70017	0.218848	0.782785	1	0.170497	2.09438	1.06652	0.0609679	0.48585	1																	445	0.208363	0.123895	5.23333	444	0.232399	0.313886	3.7541	132	0.0872772	0.0997437	1.48673	118	0.0730845	0.0545415	1.98342	114	0.0795007
Khdc1a	1	21349641..21352200	ENSMUSG00000067750	0.0436438	5.09695	2.34963	0.0278177	0.361476	1	0.0278344	2.76174	1.46558	0.178368	0.64986	1	Khdc1a	MGI	MGI:2676610	Khdc1a		0006915 // apoptotic process (MGI:MGI:1354194|GO_REF:0000004 [IEA] UniProtKB-KW:KW-0053) /// 0008150 // biological_process (MGI:MGI:2156816|GO_REF:0000015 [ND])	0005737 // cytoplasm (MGI:MGI:5316951|PMID:20668163 [IDA])	0008266 // poly(U) RNA binding (MGI:MGI:5316951|PMID:20668163 [IDA]) /// 0003723 // RNA binding (MGI:MGI:1354194|GO_REF:0000004 [IEA] UniProtKB-KW:KW-0694) /// 0003723 // RNA binding (MGI:MGI:2152098|GO_REF:0000002 [IEA] InterPro:IPR036612) /// 0005515 // protein binding (MGI:MGI:5316951|PMID:20668163 [IPI] UniProtKB:P70166) /// 0042802 // identical protein binding (MGI:MGI:5316951|PMID:20668163 …	KH domain containing 1A	Ndg1	protein	taxon:10090	20190210	UniProt			4	0.0155358	0.00923775	0.0470412	3	0.0130252	0.0175923	0.0253655	0	0	0	0	2	0.0102751	0.0076681	0.0336173	0	0
Khdc1c	1	21368331..21370845	ENSMUSG00000041722	0.00683819	-2.23592	-1.16087	0.422889	#N/A	1	0.00683819	-1.57606	-0.656318	0.629632	#N/A	1	Khdc1c	MGI	MGI:3583007	Khdc1c		0008150 // biological_process (MGI:MGI:2156816|GO_REF:0000015 [ND])	0005575 // cellular_component (MGI:MGI:2156816|GO_REF:0000015 [ND])	0003674 // molecular_function (MGI:MGI:2156816|GO_REF:0000015 [ND]) /// 0003723 // RNA binding (MGI:MGI:2152098|GO_REF:0000002 [IEA] InterPro:IPR036612) /// 0003723 // RNA binding (MGI:MGI:1354194|GO_REF:0000004 [IEA] UniProtKB-KW:KW-0694)	KH domain containing 1C		protein	taxon:10090	20100202	MGI			3	0.0118603	0.00705228	0.0352809	0	0	0	0	4	0.0223306	0.0255203	0.0450523	0	0	0	0	0	0
Khdc1b	1	21383556..21386373	ENSMUSG00000085079	0.0201971	2.65295	1.4076	0.227944	0.790686	1	0.0155735	1.96798	0.976719	0.408634	0.812269	1	Khdc1b	MGI	MGI:2138477	Khdc1b		0006919 // activation of cysteine-type endopeptidase activity involved in apoptotic process (MGI:MGI:2683352|PMID:14657025 [IDA])	0005737 // cytoplasm (MGI:MGI:5316951|PMID:20668163 [IDA]) /// 0005737 // cytoplasm (MGI:MGI:2683352|PMID:14657025 [IDA])	0003723 // RNA binding (MGI:MGI:5316951|PMID:20668163 [IDA]) /// 0005515 // protein binding (MGI:MGI:5316951|PMID:20668163 [IPI] UniProtKB:P70166) /// 0042802 // identical protein binding (MGI:MGI:5316951|PMID:20668163 [IDA])	KH domain containing 1B	Khdc1	protein	taxon:10090	20130222	MGI			0	0	0	0	10	0.0394424	0.0532722	0.0845518	1	0.0049824	0.00569407	0.0112631	0	0	0	0	0	0
Kcnq5	1	complement(21398403..21961942)	ENSMUSG00000028033	0.218738	1.48169	0.567244	0.116282	0.648468	1	0.280381	1.89789	0.924396	0.0104816	0.261201	1	Kcnq5	MGI	MGI:1924937	Kcnq5		0006811 // ion transport (MGI:MGI:1354194|GO_REF:0000004 [IEA] UniProtKB-KW:KW-0406) /// 0034765 // regulation of ion transmembrane transport (MGI:MGI:1354194|GO_REF:0000004 [IEA] UniProtKB-KW:KW-0851) /// 0071805 // potassium ion transmembrane transport (MGI:MGI:4459044|GO_REF:0000033 [IBA] PANTHER:PTN000164970) /// 0006811 // ion transport (MGI:MGI:2152098|GO_REF:0000002 [IEA] InterPro:IPR00582…	0008076 // voltage-gated potassium channel complex (MGI:MGI:4459044|GO_REF:0000033 [IBA] PANTHER:PTN001355853) /// 0016020 // membrane (MGI:MGI:1354194|GO_REF:0000004 [IEA] UniProtKB-KW:KW-0472) /// 0016020 // membrane (MGI:MGI:2152098|GO_REF:0000002 [IEA] InterPro:IPR005821|InterPro:IPR003937) /// 0016021 // integral component of membrane (MGI:MGI:6201960|PMID:21873635 [IBA] PANTHER:PTN000164970…	0005251 // delayed rectifier potassium channel activity (MGI:MGI:6201960|PMID:21873635 [IBA] PANTHER:PTN000899150) /// 0005249 // voltage-gated potassium channel activity (MGI:MGI:4459044|GO_REF:0000033 [IBA] PANTHER:PTN000164970) /// 0005251 // delayed rectifier potassium channel activity (MGI:MGI:4459044|GO_REF:0000033 [IBA] PANTHER:PTN000899150) /// 0005244 // voltage-gated ion channel activit…	potassium voltage-gated channel, subfamily Q, member 5	9230107O05Rik|D1Mgi1	protein	taxon:10090	20190210	UniProt			18192	0.320973	0.190854	213.943	8965	0.176819	0.238818	75.8007	6660	0.165931	0.189633	75.012	4817	0.112421	0.0838976	80.9674	4254	0.111787
Gm36949	1	complement(21454691..21457017)	ENSMUSG00000104138	0	#N/A	#N/A	#N/A	#N/A	#N/A	0	#N/A	#N/A	#N/A	#N/A	#N/A																	0	0	0	0	0	0	0	0	0	0	0	0	0	0	0	0	0	0
Gm38243	1	complement(21838948..21840514)	ENSMUSG00000103748	0.184869	3.38683	1.75994	0.188702	0.75236	1	0.0608735	1.81262	0.858073	0.523379	0.867375	1																	44	0.279188	0.166008	0.517453	0	0	0	0	0	0	0	0	3	0.0251796	0.018791	0.050426	0	0
Gm26580	1	21959842..21962530	ENSMUSG00000097109	1.90137	1.42348	0.509426	0.320895	0.848229	1	1.87701	1.4993	0.584289	0.254907	0.714085	1																	601	2.22227	1.32139	7.06793	214	0.88456	1.19471	1.80941	279	1.45678	1.66486	3.1424	422	2.06404	1.54035	7.09326	316	1.74026
Rims1	1	complement(22286251..22805994)	ENSMUSG00000041670	0.00206903	1.16148	0.215961	0.72915	0.973573	1	0.00230094	1.51815	0.602315	0.333536	0.768298	1	Rims1	MGI	MGI:2152971	Rims1		0042391 // regulation of membrane potential (MGI:MGI:4459044|GO_REF:0000033 [IBA] PANTHER:PTN001741737) /// 0048791 // calcium ion-regulated exocytosis of neurotransmitter (MGI:MGI:6201960|PMID:21873635 [IBA] PANTHER:PTN000255280) /// 2000300 // regulation of synaptic vesicle exocytosis (MGI:MGI:4459044|GO_REF:0000033 [IBA] PANTHER:PTN001741737) /// 0006886 // intracellular protein transport (MGI…	0042734 // presynaptic membrane (MGI:MGI:6201960|PMID:21873635 [IBA] PANTHER:PTN000255280) /// 0005886 // plasma membrane (MGI:MGI:4417868|GO_REF:0000096 [ISO] RGD:620000) /// 0098978 // glutamatergic synapse (MGI:MGI:4887275|PMID:21262469 [IDA]) /// 0060077 // inhibitory synapse (MGI:MGI:5432438|PMID:22753485 [IMP]) /// 0098831 // presynaptic active zone cytoplasmic component (MGI:MGI:4459044|GO…	0005515 // protein binding (MGI:MGI:2656989|PMID:12578829 [IPI] UniProtKB:Q504M8) /// 0044325 // ion channel binding (MGI:MGI:4836826|PMID:20452978 [IDA]) /// 0005515 // protein binding (MGI:MGI:5634213|PMID:25730884 [IPI] UniProtKB:Q69ZP3) /// 0046872 // metal ion binding (MGI:MGI:1354194|GO_REF:0000004 [IEA] UniProtKB-KW:KW-0479) /// 0005515 // protein binding (MGI:MGI:2656989|PMID:12578829 [IP…	regulating synaptic membrane exocytosis 1	C030033M19Rik|RIM1|RIM1a|RIM1alpha	protein	taxon:10090	20131016	MGI			205	0.00392173	0.0023319	2.41086	101	0.00215991	0.00291725	0.853973	88	0.00237724	0.0027168	0.99115	25	0.000632625	0.000472115	0.420217	44	0.00125367
Gm29506	1	complement(23048295..23235673)	ENSMUSG00000101227	0.00152396	1.74335	0.80186	0.270293	0.820766	1	0.00206242	2.28947	1.19501	0.0990321	0.554269	1																	25	0.00132658	0.000788797	0.294007	37	0.00219475	0.0029643	0.312842	11	0.000824235	0.000941966	0.123894	4	0.00028076	0.000209525	0.0672347	6	0.000474186
4933415F23Rik	1	complement(23100473..23102253)	ENSMUSG00000073730	0.00359008	1.50106	0.585986	0.677648	#N/A	1	0.00332594	-4.24785	-2.08673	0.344624	#N/A	1	4933415F23Rik	MGI	MGI:1914005	4933415F23Rik		0045087 // innate immune response (MGI:MGI:4412327|PMID:19805818 [IMP]) /// 0045087 // innate immune response (MGI:MGI:4459044|GO_REF:0000033 [IBA] PANTHER:PTN002700951) /// 0045087 // innate immune response (MGI:MGI:6201960|PMID:21873635 [IBA] PANTHER:PTN002700951)	0005575 // cellular_component (MGI:MGI:2156816|GO_REF:0000015 [ND])	0004865 // protein serine/threonine phosphatase inhibitor activity (MGI:MGI:6201960|PMID:21873635 [IBA] PANTHER:PTN002313545) /// 0004865 // protein serine/threonine phosphatase inhibitor activity (MGI:MGI:4459044|GO_REF:0000033 [IBA] PANTHER:PTN002313545)	RIKEN cDNA 4933415F23 gene		protein	taxon:10090	20180817	GO_Central			0	0	0	0	0	0	0	0	0	0	0	0	0	0	0	0	2	0.0166297
Gm24176	1	23245211..23245331	ENSMUSG00000089553	0	#N/A	#N/A	#N/A	#N/A	#N/A	0	#N/A	#N/A	#N/A	#N/A	#N/A																	0	0	0	0	0	0	0	0	0	0	0	0	0	0	0	0	0	0
Gm6420	1	complement(23255685..23256407)	ENSMUSG00000102766	0.0285709	-1.37982	-0.464482	0.735626	0.974658	1	0.0978589	5.05126	2.33664	0.0636528	0.49121	1	Gm6420	MGI	MGI:3644588	Gm6420		0008150 // biological_process (MGI:MGI:2156816|GO_REF:0000015 [ND])	0005575 // cellular_component (MGI:MGI:2156816|GO_REF:0000015 [ND])	0003674 // molecular_function (MGI:MGI:2156816|GO_REF:0000015 [ND])	predicted gene 6420		protein	taxon:10090	20100202	MGI			1	0.0137523	0.00817726	0.0117603	1	0.0153733	0.0207636	0.00845518	0	0	0	0	4	0.0727642	0.0543024	0.0672347	2	0.0409647
Mir30a	1	23272269..23272339	ENSMUSG00000065405	0	#N/A	#N/A	#N/A	#N/A	#N/A	0	#N/A	#N/A	#N/A	#N/A	#N/A	Mir30a	MGI	MGI:2676907	Mir30a		0035622 // intrahepatic bile duct development (MGI:MGI:3838679|PMID:19185580 [ISS] NCBI_Gene:100628953) /// 0007569 // cell aging (MGI:MGI:5643971|PMID:25751060 [IDA]) /// 0042552 // myelination (MGI:MGI:4830414|PMID:20805985 [IDA]) /// 0061009 // common bile duct development (MGI:MGI:3838679|PMID:19185580 [ISS] NCBI_Gene:100628953) /// 0071241 // cellular response to inorganic substance (MGI:MGI…	0035068 // micro-ribonucleoprotein complex (MGI:MGI:5507918|PMID:23185045 [IDA])		microRNA 30a	Mirn30a|mmu-mir-30a	gene	taxon:10090	20170125	MGI			0	0	0	0	0	0	0	0	0	0	0	0	0	0	0	0	0	0
Gm27028	1	23291537..23291935	ENSMUSG00000097970	0.675501	-1.43828	-0.524341	0.478129	0.915754	1	0.675501	-1.40567	-0.491258	0.506175	0.860964	1																	10	0.249196	0.148174	0.117603	35	0.974988	1.31685	0.295931	25	0.879724	1.00538	0.281577	24	0.791105	0.590386	0.403408	13	0.482491
Mir30c-2	1	23291701..23291784	ENSMUSG00000065567	0	#N/A	#N/A	#N/A	#N/A	#N/A	0	#N/A	#N/A	#N/A	#N/A	#N/A	Mir30c-2	MGI	MGI:3619048	Mir30c-2		0071241 // cellular response to inorganic substance (MGI:MGI:5305371|PMID:21993888 [IDA]) /// 0010629 // negative regulation of gene expression (MGI:MGI:5013854|PMID:21628588 [IDA]) /// 0009617 // response to bacterium (MGI:MGI:5566744|PMID:24205035 [IEP]) /// 0071222 // cellular response to lipopolysaccharide (MGI:MGI:3817382|PMID:18762567 [IDA]) /// 1904322 // cellular response to forskolin (MG…	0035068 // micro-ribonucleoprotein complex (MGI:MGI:5507918|PMID:23185045 [IDA])		microRNA 30c-2	mir 30c-2|Mirn30c-2|mmu-mir-30c-2	gene	taxon:10090	20170921	MGI			0	0	0	0	0	0	0	0	0	0	0	0	0	0	0	0	0	0
Gm29107	1	23293729..23294075	ENSMUSG00000100775	0.638372	1.4229	0.508833	0.534924	0.931215	1	1.05602	2.37505	1.24796	0.125698	0.591659	1																	37	1.06019	0.630403	0.435131	3	0.0960939	0.129788	0.0253655	13	0.526009	0.601143	0.14642	16	0.606438	0.452573	0.268939	10	0.426765
Ogfrl1	1	complement(23366424..23397772)	ENSMUSG00000026158	0.289995	-1.47274	-0.558503	0.12611	0.667247	1	0.314271	1.04589	0.0647361	0.859082	0.970174	1	Ogfrl1	MGI	MGI:1917405	Ogfrl1		0008150 // biological_process (MGI:MGI:2156816|GO_REF:0000015 [ND])	0005575 // cellular_component (MGI:MGI:2156816|GO_REF:0000015 [ND]) /// 0016020 // membrane (MGI:MGI:2152098|GO_REF:0000002 [IEA] InterPro:IPR006757)	0038023 // signaling receptor activity (MGI:MGI:2152098|GO_REF:0000002 [IEA] InterPro:IPR006757) /// 0004985 // opioid receptor activity (MGI:MGI:2152098|GO_REF:0000002 [IEA] InterPro:IPR039574)	opioid growth factor receptor-like 1	2210417C17Rik	protein	taxon:10090	20190210	UniProt			368	0.116718	0.0694017	4.32779	1733	0.614439	0.829882	14.6528	634	0.283952	0.324511	7.14079	406	0.170333	0.127116	6.82432	560	0.264535
Gm28822	1	23574587..23596664	ENSMUSG00000099503	0	#N/A	#N/A	#N/A	#N/A	#N/A	0	#N/A	#N/A	#N/A	#N/A	#N/A																	0	0	0	0	0	0	0	0	0	0	0	0	0	0	0	0	0	0
B3gat2	1	23761753..23849158	ENSMUSG00000026156	0.0555046	1.50009	0.585053	0.189423	0.753027	1	0.057159	1.5807	0.660562	0.138421	0.608748	1	B3gat2	MGI	MGI:2389490	B3gat2		0016051 // carbohydrate biosynthetic process (MGI:MGI:4417868|GO_REF:0000096 [ISO] RGD:620903) /// 0050650 // chondroitin sulfate proteoglycan biosynthetic process (MGI:MGI:6201960|PMID:21873635 [IBA] PANTHER:PTN000855563) /// 0050650 // chondroitin sulfate proteoglycan biosynthetic process (MGI:MGI:4459044|GO_REF:0000033 [IBA] PANTHER:PTN000855563)	0005794 // Golgi apparatus (MGI:MGI:1354194|GO_REF:0000004 [IEA] UniProtKB-KW:KW-0333) /// 0016021 // integral component of membrane (MGI:MGI:1354194|GO_REF:0000004 [IEA] UniProtKB-KW:KW-0812) /// 0016020 // membrane (MGI:MGI:1354194|GO_REF:0000004 [IEA] UniProtKB-KW:KW-0472) /// 0000139 // Golgi membrane (MGI:MGI:6201960|PMID:21873635 [IBA] PANTHER:PTN000096174) /// 0016020 // membrane (MGI:MGI:…	0016740 // transferase activity (MGI:MGI:1354194|GO_REF:0000004 [IEA] UniProtKB-KW:KW-0808) /// 0046872 // metal ion binding (MGI:MGI:1354194|GO_REF:0000004 [IEA] UniProtKB-KW:KW-0479) /// 0015018 // galactosylgalactosylxylosylprotein 3-beta-glucuronosyltransferase activity (MGI:MGI:4459044|GO_REF:0000033 [IBA] PANTHER:PTN000855563) /// 0015018 // galactosylgalactosylxylosylprotein 3-beta-glucuro…	beta-1,3-glucuronyltransferase 2 (glucuronosyltransferase S)	GlcAT-S	protein	taxon:10090	20170228	GO_Central			427	0.0485736	0.0288824	5.02164	551	0.0700672	0.094635	4.6588	271	0.0435319	0.0497498	3.05229	149	0.0224203	0.0167318	2.50449	368	0.0623484
Smap1	1	complement(23844846..23922317)	ENSMUSG00000026155	0.472958	1.40538	0.490956	0.0810475	0.568244	1	0.600675	1.38909	0.474136	0.0920298	0.542586	1	Smap1	MGI	MGI:2138261	Smap1		2000369 // regulation of clathrin-dependent endocytosis (MGI:MGI:6201960|PMID:21873635 [IBA] PANTHER:PTN001142379) /// 2000369 // regulation of clathrin-dependent endocytosis (MGI:MGI:3581491|PMID:15659652 [IDA]) /// 0031532 // actin cytoskeleton reorganization (MGI:MGI:3581491|PMID:15659652 [IDA]) /// 0045648 // positive regulation of erythrocyte differentiation (MGI:MGI:2387776|PMID:9644265 [ID…	0016020 // membrane (MGI:MGI:1354194|GO_REF:0000004 [IEA] UniProtKB-KW:KW-0472) /// 0005737 // cytoplasm (MGI:MGI:3581491|PMID:15659652 [IDA]) /// 0005886 // plasma membrane (MGI:MGI:1354194|GO_REF:0000004 [IEA] UniProtKB-KW:KW-1003)	0005096 // GTPase activator activity (MGI:MGI:3581491|PMID:15659652 [IDA]) /// 0046872 // metal ion binding (MGI:MGI:1354194|GO_REF:0000004 [IEA] UniProtKB-KW:KW-0479) /// 0005515 // protein binding (MGI:MGI:5698300|PMID:26296315 [IPI] UniProtKB:Q7TN29) /// 0030276 // clathrin binding (MGI:MGI:3581491|PMID:15659652 [IDA])	small ArfGAP 1	1700056O10Rik|4921514B13Rik|4921525H11Rik	protein	taxon:10090	20120315	MGI			4489	0.576127	0.342571	52.7919	3678	0.527681	0.712702	31.0982	2690	0.487514	0.557149	30.2977	1262	0.214245	0.159887	21.2125	1784	0.341011
Sdhaf4	1	complement(23995939..24005656)	ENSMUSG00000026154	0.14224	-1.29657	-0.374704	0.503325	0.922291	1	0.14224	-1.22021	-0.287124	0.607967	0.897206	1	Sdhaf4	MGI	MGI:1915252	Sdhaf4		0034553 // mitochondrial respiratory chain complex II assembly (MGI:MGI:4834177|GO_REF:0000096 [ISO] UniProtKB:Q5VUM1) /// 0045333 // cellular respiration (MGI:MGI:5605436|PMID:24954416 [IMP]) /// 0034553 // mitochondrial respiratory chain complex II assembly (MGI:MGI:6201960|PMID:21873635 [IBA] PANTHER:PTN002003543) /// 0045087 // innate immune response (MGI:MGI:4412327|PMID:19805818 [IMP]) /// …	0005739 // mitochondrion (MGI:MGI:3852644|PMID:18614015 [HDA]) /// 0005739 // mitochondrion (MGI:MGI:6201960|PMID:21873635 [IBA] FB:FBgn0031971|PANTHER:PTN002003543|SGD:S000000473|UniProtKB:Q5VUM1)	0008177 // succinate dehydrogenase (ubiquinone) activity (MGI:MGI:5605436|PMID:24954416 [IMP])	succinate dehydrogenase complex assembly factor 4	1110058L19Rik	protein	taxon:10090	20170703	MGI			102	0.104361	0.0620539	1.19955	75	0.0857805	0.115858	0.634139	225	0.325076	0.371509	2.53419	75	0.101503	0.0757499	1.26065	62	0.0944786
Gm26524	1	24005505..24005894	ENSMUSG00000102495	0.073563	23.454	4.55176	0.0363555	#N/A	1	0.0331783	8.8573	3.14687	0.159266	0.633212	1																	0	0	0	0	0	0	0	0	0	0	0	0	0	0	0	0	0	0
Fam135a	1	complement(24011093..24100341)	ENSMUSG00000026153	0.197395	1.14508	0.195449	0.528418	0.928562	1	0.274863	1.43588	0.521933	0.0921864	0.542781	1	Fam135a	MGI	MGI:1915437	Fam135a		0044255 // cellular lipid metabolic process (MGI:MGI:6201960|PMID:21873635 [IBA] PANTHER:PTN000280657) /// 0044255 // cellular lipid metabolic process (MGI:MGI:4459044|GO_REF:0000033 [IBA] PANTHER:PTN000280657)	0005575 // cellular_component (MGI:MGI:2156816|GO_REF:0000015 [ND])		family with sequence similarity 135, member A	4921533L14Rik	protein	taxon:10090	20100202	MGI			2400	0.267375	0.158984	28.2247	2321	0.289052	0.390403	19.6245	1282	0.201681	0.230488	14.4393	882	0.129975	0.096998	14.8252	596	0.0988921
Gm37580	1	24100625..24103424	ENSMUSG00000102398	0.0177572	-4.34108	-2.11805	0.120842	0.654499	1	0.0177572	-2.21493	-1.14726	0.35895	0.784086	1																	0	0	0	0	20	0.0793919	0.107229	0.169104	0	0	0	0	2	0.00939437	0.00701083	0.0336173	0	0
Col9a1	1	24177610..24252684	ENSMUSG00000026147	0.000842413	1.14329	0.193187	0.854141	0.987537	1	0.000842413	-2.97571	-1.57323	0.167678	0.639176	1	Col9a1	MGI	MGI:88465	Col9a1		0051216 // cartilage development (MGI:MGI:3697977|PMID:11680679 [IMP] MGI:MGI:2152964) /// 0051216 // cartilage development (MGI:MGI:3807836|PMID:18191556 [IGI] MGI:MGI:88469) /// 0001501 // skeletal system development (MGI:MGI:3807836|PMID:18191556 [IGI] MGI:MGI:88469) /// 0003417 // growth plate cartilage development (MGI:MGI:3795666|PMID:18467703 [IMP] MGI:MGI:2152964) /// 0001894 // tissue ho…	0005576 // extracellular region (MGI:MGI:1354194|GO_REF:0000004 [IEA] UniProtKB-KW:KW-0964) /// 0031012 // extracellular matrix (MGI:MGI:6201960|PMID:21873635 [IBA] PANTHER:PTN002513067) /// 0005594 // collagen type IX trimer (MGI:MGI:4459044|GO_REF:0000033 [IBA] PANTHER:PTN002770847) /// 0005581 // collagen trimer (MGI:MGI:1354194|GO_REF:0000004 [IEA] UniProtKB-KW:KW-0176) /// 0005615 // extrace…	0005201 // extracellular matrix structural constituent (MGI:MGI:6201960|PMID:21873635 [IBA] PANTHER:PTN002513067) /// 0046872 // metal ion binding (MGI:MGI:1354194|GO_REF:0000004 [IEA] UniProtKB-KW:KW-0479) /// 0005201 // extracellular matrix structural constituent (MGI:MGI:4459044|GO_REF:0000033 [IBA] PANTHER:PTN002513067)	collagen, type IX, alpha 1	Col9a-1	protein	taxon:10090	20180912	MGI			8	0.00105952	0.00063	0.0940823	2	0.0002961	0.000399923	0.0169104	10	0.00187018	0.00213731	0.112631	0	0	0	0	5	0.000986264
Col19a1	1	complement(24261890..24587472)	ENSMUSG00000026141	0.00381915	2.70402	1.43511	0.0455483	0.445307	1	0.00216663	2.35465	1.23551	0.0854635	0.533291	1	Col19a1	MGI	MGI:1095415	Col19a1		0030198 // extracellular matrix organization (MGI:MGI:3053247|PMID:15302855 [IMP] MGI:MGI:3053870) /// 0007517 // muscle organ development (MGI:MGI:1354194|GO_REF:0000004 [IEA] UniProtKB-KW:KW-0517) /// 0007519 // skeletal muscle tissue development (MGI:MGI:3053247|PMID:15302855 [IMP] MGI:MGI:3053870) /// 0030198 // extracellular matrix organization (MGI:MGI:6201960|PMID:21873635 [IBA] PANTHER:PT…	0005576 // extracellular region (MGI:MGI:1354194|GO_REF:0000004 [IEA] UniProtKB-KW:KW-0964) /// 0031012 // extracellular matrix (MGI:MGI:6201960|PMID:21873635 [IBA] PANTHER:PTN002513067) /// 0005581 // collagen trimer (MGI:MGI:1354194|GO_REF:0000004 [IEA] UniProtKB-KW:KW-0176) /// 0005615 // extracellular space (MGI:MGI:4459044|GO_REF:0000033 [IBA] PANTHER:PTN002513067) /// 0005615 // extracellul…	0005201 // extracellular matrix structural constituent (MGI:MGI:6201960|PMID:21873635 [IBA] PANTHER:PTN002513067) /// 0005201 // extracellular matrix structural constituent (MGI:MGI:4459044|GO_REF:0000033 [IBA] PANTHER:PTN002513067)	collagen, type XIX, alpha 1		protein	taxon:10090	20180406	GO_Central			76	0.00232095	0.00138006	0.893782	17	0.000580352	0.000783842	0.143738	42	0.0018112	0.00206991	0.473049	17	0.000686725	0.000512489	0.285747	34	0.00154645
Gm26418	1	complement(24548841..24548977)	ENSMUSG00000077463	0	#N/A	#N/A	#N/A	#N/A	#N/A	0	#N/A	#N/A	#N/A	#N/A	#N/A																	0	0	0	0	0	0	0	0	0	0	0	0	0	0	0	0	0	0
Lmbrd1	1	24678630..24766301	ENSMUSG00000073725	0.582304	1.13466	0.182262	0.571806	0.944207	1	1.02011	1.58967	0.668732	0.038009	0.420271	1	Lmbrd1	MGI	MGI:1915671	Lmbrd1		0038016 // insulin receptor internalization (MGI:MGI:5543853|PMID:24078630 [IMP] MGI:MGI:5559223) /// 0046325 // negative regulation of glucose import (MGI:MGI:5543853|PMID:24078630 [IMP] MGI:MGI:5559223) /// 0051898 // negative regulation of protein kinase B signaling (MGI:MGI:5543853|PMID:24078630 [IMP] MGI:MGI:5559223) /// 0046627 // negative regulation of insulin receptor signaling pathway (M…	0045334 // clathrin-coated endocytic vesicle (MGI:MGI:5543853|PMID:24078630 [IDA]) /// 0016021 // integral component of membrane (MGI:MGI:1354194|GO_REF:0000004 [IEA] UniProtKB-KW:KW-0812) /// 0016020 // membrane (MGI:MGI:1354194|GO_REF:0000004 [IEA] UniProtKB-KW:KW-0472) /// 0005886 // plasma membrane (MGI:MGI:5543853|PMID:24078630 [IDA]) /// 0005764 // lysosome (MGI:MGI:5543853|PMID:24078630 [I…	0031419 // cobalamin binding (MGI:MGI:1354194|GO_REF:0000004 [IEA] UniProtKB-KW:KW-0846) /// 0005158 // insulin receptor binding (MGI:MGI:5543853|PMID:24078630 [IDA])	LMBR1 domain containing 1	0910001K20Rik	protein	taxon:10090	20140422	MGI			5564	0.631015	0.375208	65.4343	7466	0.946523	1.2784	63.1264	3769	0.603594	0.689809	42.4505	2645	0.39679	0.296116	44.4589	1975	0.333599
Gm28237	1	complement(24963209..24965158)	ENSMUSG00000100483	0	#N/A	#N/A	#N/A	#N/A	#N/A	0	#N/A	#N/A	#N/A	#N/A	#N/A																	0	0	0	0	0	0	0	0	0	0	0	0	0	0	0	0	0	0
Gm29414	1	complement(25026581..25027232)	ENSMUSG00000099392	0	#N/A	#N/A	#N/A	#N/A	#N/A	0	#N/A	#N/A	#N/A	#N/A	#N/A																	0	0	0	0	0	0	0	0	0	0	0	0	0	0	0	0	0	0
Adgrb3	1	complement(25067476..25829707)	ENSMUSG00000033569	0.000896505	1.51974	0.603821	0.366412	0.87357	1	0.000877777	1.55845	0.640108	0.338357	0.771351	1	Adgrb3	MGI	MGI:2441837	Adgrb3		0007189 // adenylate cyclase-activating G-protein coupled receptor signaling pathway (MGI:MGI:4459044|GO_REF:0000033 [IBA] PANTHER:PTN000244280) /// 0007166 // cell surface receptor signaling pathway (MGI:MGI:2152098|GO_REF:0000002 [IEA] InterPro:IPR017981) /// 0007520 // myoblast fusion (MGI:MGI:4834177|GO_REF:0000096 [ISO] UniProtKB:O60242) /// 0061743 // motor learning (MGI:MGI:5629603|PMID:25…	0016021 // integral component of membrane (MGI:MGI:2152098|GO_REF:0000002 [IEA] InterPro:IPR017981|InterPro:IPR000832) /// 0043083 // synaptic cleft (MGI:MGI:5629603|PMID:25611509 [IDA]) /// 0005887 // integral component of plasma membrane (MGI:MGI:4459044|GO_REF:0000033 [IBA] PANTHER:PTN000244280) /// 0098794 // postsynapse (MGI:MGI:5629603|PMID:25611509 [IDA]) /// 0016021 // integral component …	0004930 // G-protein coupled receptor activity (MGI:MGI:4459044|GO_REF:0000033 [IBA] PANTHER:PTN000244280) /// 0004888 // transmembrane signaling receptor activity (MGI:MGI:2152098|GO_REF:0000002 [IEA] InterPro:IPR017981) /// 0005515 // protein binding (MGI:MGI:4939847|PMID:21262840 [IPI] UniProtKB:O88992|UniProtKB:Q8CFR0|UniProtKB:Q9ESN4|UniProtKB:Q4ZJM9) /// 0005515 // protein binding (MGI:MGI:…	adhesion G protein-coupled receptor B3	A830096D10Rik|Bai3	protein	taxon:10090	20190210	UniProt			72	0.000939201	0.000558459	0.846741	35	0.00051037	0.000689322	0.295931	22	0.000405242	0.000463126	0.247788	28	0.000483133	0.000360553	0.470643	58	0.00112683
Gm20172	1	complement(25276404..25277954)	ENSMUSG00000104257	0	1.2821	0.358514	0.888517	#N/A	1	0.00179751	2.76265	1.46605	0.501695	#N/A	1																	0	0	0	0	0	0	0	0	0	0	0	0	0	0	0	0	0	0
Gm22260	1	complement(25279445..25279551)	ENSMUSG00000096866	0	#N/A	#N/A	#N/A	#N/A	#N/A	0	#N/A	#N/A	#N/A	#N/A	#N/A																	0	0	0	0	0	0	0	0	0	0	0	0	0	0	0	0	0	0
Gm37543	1	complement(25284218..25285248)	ENSMUSG00000102296	0	#N/A	#N/A	#N/A	#N/A	#N/A	0	#N/A	#N/A	#N/A	#N/A	#N/A																	0	0	0	0	0	0	0	0	0	0	0	0	0	0	0	0	0	0
Gm37331	1	complement(25296512..25299886)	ENSMUSG00000103209	0	1.2821	0.358514	0.888517	#N/A	1	0.000677882	2.76272	1.46609	0.501683	#N/A	1																	0	0	0	0	0	0	0	0	0	0	0	0	0	0	0	0	0	0
Gm37211	1	complement(25314276..25317708)	ENSMUSG00000104027	0	#N/A	#N/A	#N/A	#N/A	#N/A	0	#N/A	#N/A	#N/A	#N/A	#N/A																	0	0	0	0	0	0	0	0	0	0	0	0	0	0	0	0	0	0
Gm37862	1	complement(25325866..25328398)	ENSMUSG00000102407	0	#N/A	#N/A	#N/A	#N/A	#N/A	0	#N/A	#N/A	#N/A	#N/A	#N/A																	0	0	0	0	0	0	0	0	0	0	0	0	0	0	0	0	0	0
Gm38286	1	complement(25345978..25349082)	ENSMUSG00000103214	0	#N/A	#N/A	#N/A	#N/A	#N/A	0	#N/A	#N/A	#N/A	#N/A	#N/A																	0	0	0	0	0	0	0	0	0	0	0	0	0	0	0	0	0	0
Gm37880	1	complement(25362564..25365820)	ENSMUSG00000104100	0	#N/A	#N/A	#N/A	#N/A	#N/A	0	#N/A	#N/A	#N/A	#N/A	#N/A																	0	0	0	0	0	0	0	0	0	0	0	0	0	0	0	0	0	0
Gm25294	1	25451071..25451174	ENSMUSG00000084740	0	#N/A	#N/A	#N/A	#N/A	#N/A	0	#N/A	#N/A	#N/A	#N/A	#N/A																	0	0	0	0	0	0	0	0	0	0	0	0	0	0	0	0	0	0
Gm37011	1	complement(25608250..25611184)	ENSMUSG00000103889	0	1.2821	0.358514	0.888517	#N/A	1	0.000779507	2.76272	1.46609	0.501683	#N/A	1																	0	0	0	0	0	0	0	0	0	0	0	0	0	0	0	0	0	0
Gm37051	1	complement(25620238..25623180)	ENSMUSG00000104221	0	#N/A	#N/A	#N/A	#N/A	#N/A	0	#N/A	#N/A	#N/A	#N/A	#N/A																	0	0	0	0	0	0	0	0	0	0	0	0	0	0	0	0	0	0
Gm38260	1	complement(25672245..25676239)	ENSMUSG00000102250	0.00106699	5.0777	2.34418	0.254779	#N/A	1	0	1.03327	0.0472122	0.985704	#N/A	1																	0	0	0	0	0	0	0	0	0	0	0	0	0	0	0	0	0	0
Gm37628	1	complement(25686062..25691501)	ENSMUSG00000102317	0	1.2821	0.358514	0.888517	#N/A	1	0.000841122	4.49206	2.16738	0.293691	#N/A	1																	0	0	0	0	0	0	0	0	0	0	0	0	0	0	0	0	0	0
8030445P17Rik	1	complement(25722038..25724778)	ENSMUSG00000103563	0	#N/A	#N/A	#N/A	#N/A	#N/A	0	#N/A	#N/A	#N/A	#N/A	#N/A																	0	0	0	0	0	0	0	0	0	0	0	0	0	0	0	0	0	0
Gm38198	1	complement(25735389..25738969)	ENSMUSG00000102465	0.000595172	3.18014	1.66909	0.441433	#N/A	1	0	1.03327	0.0472122	0.985704	#N/A	1																	0	0	0	0	0	0	0	0	0	0	0	0	0	0	0	0	0	0
Gm37077	1	complement(25755343..25759033)	ENSMUSG00000102659	0	#N/A	#N/A	#N/A	#N/A	#N/A	0	#N/A	#N/A	#N/A	#N/A	#N/A																	0	0	0	0	0	0	0	0	0	0	0	0	0	0	0	0	0	0
Gm37895	1	complement(25775757..25780306)	ENSMUSG00000103924	0.00140526	6.97478	2.80215	0.167882	#N/A	1	0	1.03327	0.0472122	0.98581	#N/A	1																	0	0	0	0	0	0	0	0	0	0	0	0	0	0	0	0	0	0
Gm36952	1	complement(25797281..25800905)	ENSMUSG00000104132	0	1.2821	0.358514	0.888517	#N/A	1	0.000769087	2.76265	1.46605	0.501695	#N/A	1																	0	0	0	0	0	0	0	0	0	0	0	0	0	0	0	0	0	0
Gm37602	1	complement(25804097..25807406)	ENSMUSG00000102747	0	#N/A	#N/A	#N/A	#N/A	#N/A	0	#N/A	#N/A	#N/A	#N/A	#N/A																	0	0	0	0	0	0	0	0	0	0	0	0	0	0	0	0	0	0
2900022M07Rik	1	complement(25808956..25809972)	ENSMUSG00000102386	0.0125741	9.56871	3.25832	0.143803	#N/A	1	0.00415378	6.20014	2.6323	0.246449	#N/A	1																	0	0	0	0	0	0	0	0	0	0	0	0	0	0	0	0	0	0
2900002M20Rik	1	complement(25824390..25824719)	ENSMUSG00000103004	0	#N/A	#N/A	#N/A	#N/A	#N/A	0	#N/A	#N/A	#N/A	#N/A	#N/A																	0	0	0	0	0	0	0	0	0	0	0	0	0	0	0	0	0	0
Gm9884	1	25830657..25831878	ENSMUSG00000104516	0	#N/A	#N/A	#N/A	#N/A	#N/A	0	#N/A	#N/A	#N/A	#N/A	#N/A	Gm9884	MGI	MGI:3642830	Gm9884		0008150 // biological_process (MGI:MGI:2156816|GO_REF:0000015 [ND])	0005575 // cellular_component (MGI:MGI:2156816|GO_REF:0000015 [ND])	0003674 // molecular_function (MGI:MGI:2156816|GO_REF:0000015 [ND])	predicted gene 9884		protein	taxon:10090	20100202	MGI			0	0	0	0	0	0	0	0	0	0	0	0	0	0	0	0	0	0
Gm24064	1	26566833..26566938	ENSMUSG00000088111	0	#N/A	#N/A	#N/A	#N/A	#N/A	0	#N/A	#N/A	#N/A	#N/A	#N/A																	0	0	0	0	0	0	0	0	0	0	0	0	0	0	0	0	0	0
4931408C20Rik	1	complement(26681814..26687460)	ENSMUSG00000073722	0	#N/A	#N/A	#N/A	#N/A	#N/A	0	#N/A	#N/A	#N/A	#N/A	#N/A	4931408C20Rik	MGI	MGI:3588222	4931408C20Rik		0008150 // biological_process (MGI:MGI:2156816|GO_REF:0000015 [ND])	0005575 // cellular_component (MGI:MGI:2156816|GO_REF:0000015 [ND])	0003674 // molecular_function (MGI:MGI:2156816|GO_REF:0000015 [ND])	RIKEN cDNA 4931408C20 gene		protein	taxon:10090	20100202	MGI			0	0	0	0	0	0	0	0	0	0	0	0	0	0	0	0	0	0
n-R5s209	1	complement(26959103..26959221)	ENSMUSG00000095256	0	#N/A	#N/A	#N/A	#N/A	#N/A	0	#N/A	#N/A	#N/A	#N/A	#N/A																	0	0	0	0	0	0	0	0	0	0	0	0	0	0	0	0	0	0
Gm5524	1	27884046..27902396	ENSMUSG00000101514	0.00124314	3.34455	1.74181	0.195122	#N/A	1	0.000591499	1.5672	0.648187	0.648014	0.910077	1																	1	0.000541818	0.000322171	0.0117603	0	0	0	0	1	0.000765102	0.000874388	0.0112631	0	0	0	0	1	0.000806973
Gm38089	1	28569918..28571431	ENSMUSG00000103241	0	#N/A	#N/A	#N/A	#N/A	#N/A	0	#N/A	#N/A	#N/A	#N/A	#N/A																	0	0	0	0	0	0	0	0	0	0	0	0	0	0	0	0	0	0
Gm597	1	complement(28776117..28780252)	ENSMUSG00000048411	0	#N/A	#N/A	#N/A	#N/A	#N/A	0	#N/A	#N/A	#N/A	#N/A	#N/A	Gm597	MGI	MGI:2685443	Gm597		0008150 // biological_process (MGI:MGI:2156816|GO_REF:0000015 [ND])	0005575 // cellular_component (MGI:MGI:2156816|GO_REF:0000015 [ND])	0003674 // molecular_function (MGI:MGI:2156816|GO_REF:0000015 [ND])	predicted gene 597	LOC210962	protein	taxon:10090	20100202	MGI			0	0	0	0	0	0	0	0	0	0	0	0	0	0	0	0	0	0
Gm25586	1	complement(29280964..29281075)	ENSMUSG00000064433	0	#N/A	#N/A	#N/A	#N/A	#N/A	0	#N/A	#N/A	#N/A	#N/A	#N/A																	0	0	0	0	0	0	0	0	0	0	0	0	0	0	0	0	0	0
Gm22679	1	29301480..29301579	ENSMUSG00000080625	0	#N/A	#N/A	#N/A	#N/A	#N/A	0	#N/A	#N/A	#N/A	#N/A	#N/A																	0	0	0	0	0	0	0	0	0	0	0	0	0	0	0	0	0	0
Gm23785	1	complement(29361275..29361370)	ENSMUSG00000080391	0	#N/A	#N/A	#N/A	#N/A	#N/A	0	#N/A	#N/A	#N/A	#N/A	#N/A																	0	0	0	0	0	0	0	0	0	0	0	0	0	0	0	0	0	0
Mir6342	1	29421488..29421612	ENSMUSG00000099257	0	#N/A	#N/A	#N/A	#N/A	#N/A	0	#N/A	#N/A	#N/A	#N/A	#N/A																	0	0	0	0	0	0	0	0	0	0	0	0	0	0	0	0	0	0
Gm23771	1	29985934..29986043	ENSMUSG00000096829	0	#N/A	#N/A	#N/A	#N/A	#N/A	0	#N/A	#N/A	#N/A	#N/A	#N/A																	0	0	0	0	0	0	0	0	0	0	0	0	0	0	0	0	0	0
Gm27430	1	complement(30333291..30333397)	ENSMUSG00000098883	0	#N/A	#N/A	#N/A	#N/A	#N/A	0	#N/A	#N/A	#N/A	#N/A	#N/A																	0	0	0	0	0	0	0	0	0	0	0	0	0	0	0	0	0	0
Gm9898	1	complement(30718560..30719962)	ENSMUSG00000053185	0.0734941	1.3483	0.43114	0.639279	0.960542	1	0.0561943	-1.09544	-0.131512	0.888073	0.977141	1	Gm9898	MGI	MGI:3642391	Gm9898		0008150 // biological_process (MGI:MGI:2156816|GO_REF:0000015 [ND])	0005575 // cellular_component (MGI:MGI:2156816|GO_REF:0000015 [ND])	0003674 // molecular_function (MGI:MGI:2156816|GO_REF:0000015 [ND])	predicted gene 9898		protein	taxon:10090	20100202	MGI			11	0.0779558	0.0463533	0.129363	16	0.126755	0.1712	0.135283	2	0.0200148	0.0228737	0.0225261	6	0.0562457	0.0419751	0.100852	0	0
Phf3	1	complement(30802339..30873921)	ENSMUSG00000048874	0.895936	-1.00929	-0.0133362	0.961729	0.995915	1	1.29235	1.37215	0.456442	0.100473	0.557669	1	Phf3	MGI	MGI:2446126	Phf3		0008150 // biological_process (MGI:MGI:2156816|GO_REF:0000015 [ND])	0005575 // cellular_component (MGI:MGI:2156816|GO_REF:0000015 [ND])	0003674 // molecular_function (MGI:MGI:2156816|GO_REF:0000015 [ND])	PHD finger protein 3	2310061N19Rik|AU020177	protein	taxon:10090	20100209	MGI			6063	0.842153	0.500753	71.3026	8261	1.28271	1.73246	69.8482	5331	1.04563	1.19499	60.0434	2982	0.54789	0.40888	50.1235	3680	0.761301
Gm37522	1	complement(30833548..30836431)	ENSMUSG00000103783	0.00707046	21.5291	4.42822	0.0471759	#N/A	1	0	1.06323	0.088455	0.975417	#N/A	1																	0	0	0	0	0	0	0	0	0	0	0	0	0	0	0	0	0	0
Gm37906	1	complement(30865504..30868538)	ENSMUSG00000104315	0	#N/A	#N/A	#N/A	#N/A	#N/A	0	#N/A	#N/A	#N/A	#N/A	#N/A																	0	0	0	0	0	0	0	0	0	0	0	0	0	0	0	0	0	0
Ptp4a1_1	1	complement(30940302..30949309)	ENSMUSG00000026064	0	#N/A	#N/A	#N/A	#N/A	#N/A	0	#N/A	#N/A	#N/A	#N/A	#N/A																	0	0	0	0	0	0	0	0	0	0	0	0	0	0	0	0	0	0
Ptp4a1_2	1	complement(30940302..30949770)	ENSMUSG00000117310	3.00694	-1.75137	-0.808485	0.115074	0.646905	1	3.82241	1.22729	0.295482	0.564498	0.88251	1																	1000	1.05005	0.62437	11.7603	8637	10.1382	13.693	73.0274	1117	1.65626	1.89283	12.5808	908	1.26118	0.941195	15.2623	594	0.928968
AC153137.1	1	complement(30977243..30977968)	ENSMUSG00000117091	0.0191776	-7.75084	-2.95435	0.151551	#N/A	1	0.0191776	-2.26631	-1.18035	0.403146	#N/A	1																	0	0	0	0	5	0.0765486	0.103389	0.0422759	1	0.0193394	0.0221018	0.0112631	0	0	0	0	0	0
4931428L18Rik	1	complement(30997842..31222684)	ENSMUSG00000086727	0.00914168	-1.70631	-0.77088	0.186185	0.748054	1	0.00914168	-1.15155	-0.203581	0.726314	0.935536	1	4931428L18Rik	MGI	MGI:1918238	4931428L18Rik		0008150 // biological_process (MGI:MGI:2156816|GO_REF:0000015 [ND])	0005575 // cellular_component (MGI:MGI:2156816|GO_REF:0000015 [ND])	0003674 // molecular_function (MGI:MGI:2156816|GO_REF:0000015 [ND])	RIKEN cDNA 4931428L18 gene		protein	taxon:10090	20100202	MGI			70	0.00309551	0.00184062	0.82322	576	0.0284739	0.0384578	4.87018	69	0.00430873	0.00492417	0.777152	105	0.00614194	0.00458361	1.76491	56	0.00368831
Gm28644	1	31041919..31043675	ENSMUSG00000100237	0.00363912	1.16613	0.221732	0.871531	#N/A	1	0.00352882	-1.33149	-0.413039	0.777034	#N/A	1																	2	0.011318	0.00672983	0.0235206	1	0.00632605	0.00854416	0.00845518	0	0	0	0	0	0	0	0	0	0
Gm27362	1	complement(31122725..31122862)	ENSMUSG00000098529	0	#N/A	#N/A	#N/A	#N/A	#N/A	0	#N/A	#N/A	#N/A	#N/A	#N/A																	0	0	0	0	0	0	0	0	0	0	0	0	0	0	0	0	0	0
Gm29128	1	31136026..31150105	ENSMUSG00000100910	0.00947289	-54.4053	-5.76567	0.00816483	0.201701	1	0.00947289	-6.28758	-2.6525	0.0633022	0.49121	1																	0	0	0	0	60	0.0473645	0.063972	0.507311	0	0	0	0	0	0	0	0	0	0
Lgsn	1	31176401..31204725	ENSMUSG00000050217	0	#N/A	#N/A	#N/A	#N/A	#N/A	0	#N/A	#N/A	#N/A	#N/A	#N/A	Lgsn	MGI	MGI:2672844	Lgsn		0019740 // nitrogen utilization (MGI:MGI:6201960|PMID:21873635 [IBA] PANTHER:PTN000464923|PANTHER:PTN001073615) /// 0006542 // glutamine biosynthetic process (MGI:MGI:4459044|GO_REF:0000033 [IBA] PANTHER:PTN000464923|PANTHER:PTN001073615) /// 0019740 // nitrogen utilization (MGI:MGI:4459044|GO_REF:0000033 [IBA] PANTHER:PTN000464923|PANTHER:PTN001073615) /// 0006807 // nitrogen compound metabolic …	0005886 // plasma membrane (MGI:MGI:3784147|PMID:18178558 [IDA]) /// 0016020 // membrane (MGI:MGI:6201960|PMID:21873635 [IBA] PANTHER:PTN000464923) /// 0016020 // membrane (MGI:MGI:4459044|GO_REF:0000033 [IBA] PANTHER:PTN000464923)	0005515 // protein binding (MGI:MGI:3784147|PMID:18178558 [IPI] UniProtKB:Q6NVD9) /// 0003824 // catalytic activity (MGI:MGI:2152098|GO_REF:0000002 [IEA] InterPro:IPR014746) /// 0005515 // protein binding (MGI:MGI:3784147|PMID:18178558 [IPI] UniProtKB:P20152) /// 0004356 // glutamate-ammonia ligase activity (MGI:MGI:6201960|PMID:21873635 [IBA] PANTHER:PTN000464923|PANTHER:PTN001073615) /// 000435…	lengsin, lens protein with glutamine synthetase domain	Gluld1|lengsin|Lgs	protein	taxon:10090	20190210	UniProt			0	0	0	0	0	0	0	0	0	0	0	0	0	0	0	0	0	0
Pih1d3	1	31222838..31224288	ENSMUSG00000026063	0.00730115	2.17509	1.12107	0.471726	#N/A	1	0.0198616	4.41774	2.14331	0.149766	0.622364	1	Pih1d3	MGI	MGI:1921958	Pih1d3		0030317 // flagellated sperm motility (MGI:MGI:5562586|PMID:24421334 [IMP]) /// 0070286 // axonemal dynein complex assembly (MGI:MGI:5562586|PMID:24421334 [IMP])	0005737 // cytoplasm (MGI:MGI:5562586|PMID:24421334 [IDA])	0005515 // protein binding (MGI:MGI:5562586|PMID:24421334 [IPI] UniProtKB:A2AC93) /// 0051087 // chaperone binding (MGI:MGI:5562586|PMID:24421334 [IDA])	PIH1 domain containing 3	4930521A18Rik	protein	taxon:10090	20140508	MGI	occurs_in(EMAPA:17972)		0	0	0	0	0	0	0	0	0	0	0	0	0	0	0	0	2	0.0204118
Gm26145	1	complement(31259593..31259719)	ENSMUSG00000077664	0	#N/A	#N/A	#N/A	#N/A	#N/A	0	#N/A	#N/A	#N/A	#N/A	#N/A																	0	0	0	0	0	0	0	0	0	0	0	0	0	0	0	0	0	0
Gm23032	1	complement(31656632..31656738)	ENSMUSG00000088620	0	#N/A	#N/A	#N/A	#N/A	#N/A	0	#N/A	#N/A	#N/A	#N/A	#N/A																	0	0	0	0	0	0	0	0	0	0	0	0	0	0	0	0	0	0
Khdrbs2	1	32172714..32658568	ENSMUSG00000026058	0.000459491	1.33063	0.412109	0.58423	0.946599	1	0.000686113	2.16327	1.11322	0.136436	0.605621	1	Khdrbs2	MGI	MGI:2159649	Khdrbs2		0006397 // mRNA processing (MGI:MGI:1354194|GO_REF:0000004 [IEA] UniProtKB-KW:KW-0507) /// 0048024 // regulation of mRNA splicing, via spliceosome (MGI:MGI:5302133|PMID:22196734 [IDA])	0005634 // nucleus (MGI:MGI:1332863|PMID:10077576 [TAS])	0046982 // protein heterodimerization activity (MGI:MGI:1332863|PMID:10077576 [IDA]) /// 0017124 // SH3 domain binding (MGI:MGI:1332863|PMID:10077576 [IDA]) /// 0003723 // RNA binding (MGI:MGI:2152098|GO_REF:0000002 [IEA] InterPro:IPR004088|InterPro:IPR036612) /// 0003723 // RNA binding (MGI:MGI:1354194|GO_REF:0000004 [IEA] UniProtKB-KW:KW-0694) /// 0005070 // SH3/SH2 adaptor activity (MGI:MGI:13…	KH domain containing, RNA binding, signal transduction associated 2	6330586C16Rik|SLM-1	protein	taxon:10090	20190210	UniProt			12	0.000245577	0.000146023	0.141123	9	0.000205892	0.000278085	0.0760966	18	0.00052017	0.000594469	0.202735	15	0.000406051	0.000303028	0.25213	25	0.000761995
Gm25814	1	complement(32213133..32213239)	ENSMUSG00000064688	0	#N/A	#N/A	#N/A	#N/A	#N/A	0	#N/A	#N/A	#N/A	#N/A	#N/A																	0	0	0	0	0	0	0	0	0	0	0	0	0	0	0	0	0	0
Gm37999	1	32473757..32475565	ENSMUSG00000103482	0.00327446	-3.3706	-1.753	0.381778	#N/A	1	0.00327446	-4.18233	-2.06431	0.326099	#N/A	1																	0	0	0	0	0	0	0	0	0	0	0	0	0	0	0	0	2	0.0163723
Gm37110	1	32485315..32486942	ENSMUSG00000104498	0.00125253	3.18069	1.66934	0.441355	#N/A	1	0.00171249	2.76265	1.46605	0.501695	#N/A	1																	0	0	0	0	0	0	0	0	0	0	0	0	0	0	0	0	0	0
Gm37911	1	32496444..32497988	ENSMUSG00000104313	0	#N/A	#N/A	#N/A	#N/A	#N/A	0	#N/A	#N/A	#N/A	#N/A	#N/A																	0	0	0	0	0	0	0	0	0	0	0	0	0	0	0	0	0	0
Gm9839	1	complement(32519563..32520999)	ENSMUSG00000102865	0.00195413	-2.07509	-1.05317	0.614959	#N/A	1	0.00195413	-2.57483	-1.36448	0.532812	#N/A	1	Gm9839	MGI	MGI:3641910	Gm9839		0008150 // biological_process (MGI:MGI:2156816|GO_REF:0000015 [ND])	0005575 // cellular_component (MGI:MGI:2156816|GO_REF:0000015 [ND])	0003674 // molecular_function (MGI:MGI:2156816|GO_REF:0000015 [ND])	predicted gene 9839		protein	taxon:10090	20100202	MGI			0	0	0	0	0	0	0	0	1	0.00977063	0.0111662	0.0112631	0	0	0	0	0	0
Gm37792	1	32539028..32542440	ENSMUSG00000102321	0	#N/A	#N/A	#N/A	#N/A	#N/A	0	#N/A	#N/A	#N/A	#N/A	#N/A																	0	0	0	0	0	0	0	0	0	0	0	0	0	0	0	0	0	0
Gm5415	1	complement(32543686..32547294)	ENSMUSG00000091318	0.00165302	-1.26609	-0.340375	0.810959	#N/A	1	0.00165302	-5.7778	-2.53052	0.241211	#N/A	1	Gm5415	MGI	MGI:3644687	Gm5415		0016926 // protein desumoylation (MGI:MGI:6201960|PMID:21873635 [IBA] PANTHER:PTN000288424) /// 0016926 // protein desumoylation (MGI:MGI:4459044|GO_REF:0000033 [IBA] PANTHER:PTN000288424)	0005634 // nucleus (MGI:MGI:6201960|PMID:21873635 [IBA] PANTHER:PTN000288424) /// 0005634 // nucleus (MGI:MGI:4459044|GO_REF:0000033 [IBA] PANTHER:PTN000288424)		predicted gene 5415		protein	taxon:10090	20170228	GO_Central			3	0.00826509	0.00491451	0.0352809	0	0	0	0	0	0	0	0	0	0	0	0	0	0
Gm24732	1	complement(32568359..32568421)	ENSMUSG00000089489	0	#N/A	#N/A	#N/A	#N/A	#N/A	0	#N/A	#N/A	#N/A	#N/A	#N/A																	0	0	0	0	0	0	0	0	0	0	0	0	0	0	0	0	0	0
Gm37426	1	32710179..32712648	ENSMUSG00000104433	0	1.2821	0.358514	0.888517	#N/A	1	0.000926256	2.76272	1.46609	0.501683	#N/A	1																	0	0	0	0	0	0	0	0	0	0	0	0	0	0	0	0	0	0
Gm23024	1	32726639..32726930	ENSMUSG00000089395	0	#N/A	#N/A	#N/A	#N/A	#N/A	0	#N/A	#N/A	#N/A	#N/A	#N/A																	0	0	0	0	0	0	0	0	0	0	0	0	0	0	0	0	0	0
Gm37151	1	complement(32967484..32972490)	ENSMUSG00000102926	0.00309418	1.59368	0.672363	0.603528	#N/A	1	0.00260949	-1.05989	-0.0839183	0.950588	0.992636	1																	2	0.0039716	0.00236156	0.0235206	0	0	0	0	0	0	0	0	0	0	0	0	3	0.00887283
Gm37724	1	33065130..33066350	ENSMUSG00000102917	0.578632	3.10296	1.63364	0.0859241	0.579713	1	0.244092	1.32942	0.4108	0.667495	0.915484	1																	79	0.643316	0.382523	0.929063	0	0	0	0	16	0.183986	0.210265	0.180209	25	0.26929	0.200966	0.420217	0	0
Gm24901	1	33191993..33192102	ENSMUSG00000088750	0	#N/A	#N/A	#N/A	#N/A	#N/A	0	#N/A	#N/A	#N/A	#N/A	#N/A																	0	0	0	0	0	0	0	0	0	0	0	0	0	0	0	0	0	0
Gm37591	1	complement(33212774..33215475)	ENSMUSG00000104230	0.0099981	-2.15556	-1.10806	0.413432	#N/A	1	0.0099981	-2.74681	-1.45776	0.293404	0.739567	1																	0	0	0	0	0	0	0	0	4	0.0207852	0.0237541	0.0450523	6	0.0292053	0.0217953	0.100852	0	0
Gm25792	1	33293676..33293775	ENSMUSG00000065223	0	#N/A	#N/A	#N/A	#N/A	#N/A	0	#N/A	#N/A	#N/A	#N/A	#N/A																	0	0	0	0	0	0	0	0	0	0	0	0	0	0	0	0	0	0
Gm23453	1	33422733..33422838	ENSMUSG00000065260	0	#N/A	#N/A	#N/A	#N/A	#N/A	0	#N/A	#N/A	#N/A	#N/A	#N/A																	0	0	0	0	0	0	0	0	0	0	0	0	0	0	0	0	0	0
Prim2	1	complement(33453810..33669795)	ENSMUSG00000026134	0.129274	1.52964	0.613196	0.0192351	0.30563	1	0.181605	1.72148	0.783648	0.00277188	0.142502	1	Prim2	MGI	MGI:97758	Prim2		0006269 // DNA replication, synthesis of RNA primer (MGI:MGI:2152098|GO_REF:0000002 [IEA] InterPro:IPR007238) /// 0006269 // DNA replication, synthesis of RNA primer (MGI:MGI:1354194|GO_REF:0000004 [IEA] UniProtKB-KW:KW-0639) /// 0006260 // DNA replication (MGI:MGI:1354194|GO_REF:0000004 [IEA] UniProtKB-KW:KW-0235)	0005658 // alpha DNA polymerase:primase complex (MGI:MGI:6201960|PMID:21873635 [IBA] PANTHER:PTN000830013) /// 0005658 // alpha DNA polymerase:primase complex (MGI:MGI:4459044|GO_REF:0000033 [IBA] PANTHER:PTN000830013) /// 1990077 // primosome complex (MGI:MGI:1354194|GO_REF:0000004 [IEA] UniProtKB-KW:KW-0639)	0016740 // transferase activity (MGI:MGI:1354194|GO_REF:0000004 [IEA] UniProtKB-KW:KW-0808) /// 0051539 // 4 iron, 4 sulfur cluster binding (MGI:MGI:1354194|GO_REF:0000004 [IEA] UniProtKB-KW:KW-0004) /// 0003896 // DNA primase activity (MGI:MGI:6201960|PMID:21873635 [IBA] PANTHER:PTN000830013) /// 0003896 // DNA primase activity (MGI:MGI:4459044|GO_REF:0000033 [IBA] PANTHER:PTN000830013) /// 0003…	DNA primase, p58 subunit		protein	taxon:10090	20190210	UniProt			2338	0.10763	0.0639978	27.4956	2366	0.121757	0.164449	20.005	2055	0.133587	0.152669	23.1456	1055	0.0642425	0.0479429	17.7331	1350	0.0925607
Gm37618	1	complement(33613758..33616832)	ENSMUSG00000102714	0.104953	2.64033	1.40072	0.0844836	0.576776	1	0.0900049	1.45427	0.540297	0.509772	0.861586	1																	1	0.00323346	0.00192265	0.0117603	14	0.0506043	0.0683477	0.118373	32	0.146111	0.166982	0.360418	6	0.0256627	0.0191515	0.100852	14	0.067422
1700001G17Rik	1	33669824..33670712	ENSMUSG00000103746	0.106993	1.05572	0.0782259	0.927995	0.992281	1	0.106993	-1.2321	-0.301117	0.731	0.936694	1	1700001G17Rik	MGI	MGI:1914753	1700001G17Rik		0008150 // biological_process (MGI:MGI:2156816|GO_REF:0000015 [ND])	0005575 // cellular_component (MGI:MGI:2156816|GO_REF:0000015 [ND])	0003674 // molecular_function (MGI:MGI:2156816|GO_REF:0000015 [ND])	RIKEN cDNA 1700001G17 gene		protein	taxon:10090	20120430	MGI			5	0.0559218	0.0332517	0.0588015	11	0.137529	0.185751	0.093007	3	0.0473804	0.0541481	0.0337892	12	0.177531	0.132488	0.201704	7	0.116604
Gm38173	1	complement(33671915..33674228)	ENSMUSG00000102198	0.005794	-1.09664	-0.133092	0.926495	0.991761	1	0.0148918	1.99634	0.997356	0.461616	0.839979	1																	0	0	0	0	1	0.00480331	0.00648751	0.00845518	0	0	0	0	2	0.0113674	0.00848329	0.0336173	2	0.0127993
Rab23	1	33719887..33742564	ENSMUSG00000004768	0.478411	-1.00469	-0.00675604	0.982159	0.997391	1	0.478411	-1.05055	-0.071143	0.813892	0.957749	1	Rab23	MGI	MGI:99833	Rab23		0000045 // autophagosome assembly (MGI:MGI:4459044|GO_REF:0000033 [IBA] PANTHER:PTN000636003) /// 0007399 // nervous system development (MGI:MGI:2137185|PMID:11449277 [IMP] MGI:MGI:1856980) /// 0042733 // embryonic digit morphogenesis (MGI:MGI:1267118|PMID:9636176 [IMP] MGI:MGI:2137533) /// 0021904 // dorsal/ventral neural tube patterning (MGI:MGI:69552|PMID:7720556 [IMP]) /// 0000045 // autophag…	0005886 // plasma membrane (MGI:MGI:5487539|PMID:16463280 [IDA]) /// 0005737 // cytoplasm (MGI:MGI:4834177|GO_REF:0000096 [ISO] UniProtKB:Q9ULC3) /// 0030054 // cell junction (MGI:MGI:4834177|GO_REF:0000096 [ISO] UniProtKB:Q9ULC3) /// 0005829 // cytosol (MGI:MGI:4834177|GO_REF:0000096 [ISO] UniProtKB:Q9ULC3) /// 0005768 // endosome (MGI:MGI:1354194|GO_REF:0000004 [IEA] UniProtKB-KW:KW-0967) /// 0…	0003924 // GTPase activity (MGI:MGI:4459044|GO_REF:0000033 [IBA] PANTHER:PTN001292747) /// 0003924 // GTPase activity (MGI:MGI:4834177|GO_REF:0000096 [ISO] UniProtKB:Q9ULC3) /// 0005525 // GTP binding (MGI:MGI:2152098|GO_REF:0000002 [IEA] InterPro:IPR005225|InterPro:IPR001806) /// 0003924 // GTPase activity (MGI:MGI:6201960|PMID:21873635 [IBA] PANTHER:PTN001292747) /// 0005525 // GTP binding (MGI…	RAB23, member RAS oncogene family		protein	taxon:10090	20170228	GO_Central			987	0.432739	0.257311	11.6074	1480	0.725372	0.979711	12.5137	820	0.507678	0.580193	9.23572	624	0.361889	0.270071	10.4886	558	0.364375
Bag2	1	complement(33745484..33757795)	ENSMUSG00000042215	0.223462	-1.62599	-0.701318	0.150443	0.703956	1	0.223462	-1.32411	-0.405021	0.405674	0.811588	1	Bag2	MGI	MGI:1891254	Bag2		0019538 // protein metabolic process (MGI:MGI:2154458|GO_REF:0000008 [ISO] UniProtKB:O95816) /// 0032091 // negative regulation of protein binding (MGI:MGI:4834177|GO_REF:0000096 [ISO] UniProtKB:O95816) /// 0010954 // positive regulation of protein processing (MGI:MGI:4834177|GO_REF:0000096 [ISO] UniProtKB:O95816) /// 1901800 // positive regulation of proteasomal protein catabolic process (MGI:MG…	0030425 // dendrite (MGI:MGI:6148635|PMID:19228967 [IDA]) /// 1901588 // dendritic microtubule (MGI:MGI:6148635|PMID:19228967 [IDA]) /// 0005874 // microtubule (MGI:MGI:6148635|PMID:19228967 [IDA]) /// 0030424 // axon (MGI:MGI:6148635|PMID:19228967 [IDA]) /// 0101031	0051087 // chaperone binding (MGI:MGI:4834177|GO_REF:0000096 [ISO] UniProtKB:O95816) /// 0042802 // identical protein binding (MGI:MGI:4834177|GO_REF:0000096 [ISO] UniProtKB:O95816) /// 0031625 // ubiquitin protein ligase binding (MGI:MGI:6148635|PMID:19228967 [IPI] UniProtKB:D4A4T0) /// 0044325 // ion channel binding (MGI:MGI:4834177|GO_REF:0000096 [ISO] UniProtKB:O95816) /// 0048156 // tau prot…	BCL2-associated athanogene 2	2610042A13Rik	protein	taxon:10090	20170130	MGI			233	0.188166	0.111885	2.74015	369	0.333121	0.449924	3.11996	262	0.29878	0.341457	2.95092	124	0.132461	0.0988532	2.08428	137	0.164782
Gm37905	1	33748007..33748347	ENSMUSG00000103072	0.303833	-1.59261	-0.671391	0.525212	0.927436	1	0.303833	-2.96031	-1.56575	0.152264	0.624472	1																	0	0	0	0	12	0.391139	0.528285	0.101462	11	0.452916	0.517609	0.123894	13	0.501401	0.374185	0.218513	4	0.17371
Zfp451	1	complement(33761545..33814595)	ENSMUSG00000042197	0.504513	1.25945	0.332789	0.232195	0.79355	1	0.648676	1.24419	0.315209	0.257832	0.715567	1	Zfp451	MGI	MGI:2137896	Zfp451		0010468 // regulation of gene expression (MGI:MGI:6201960|PMID:21873635 [IBA] PANTHER:PTN001228570) /// 0016925 // protein sumoylation (MGI:MGI:4834177|GO_REF:0000096 [ISO] UniProtKB:Q9Y4E5) /// 2000616 // negative regulation of histone H3-K9 acetylation (MGI:MGI:4834177|GO_REF:0000096 [ISO] UniProtKB:Q9Y4E5) /// 0010468 // regulation of gene expression (MGI:MGI:4459044|GO_REF:0000033 [IBA] PANTH…	0035097 // histone methyltransferase complex (MGI:MGI:6201960|PMID:21873635 [IBA] PANTHER:PTN001228570) /// 0035097 // histone methyltransferase complex (MGI:MGI:4459044|GO_REF:0000033 [IBA] PANTHER:PTN001228570) /// 0005634 // nucleus (MGI:MGI:6201960|PMID:21873635 [IBA] PANTHER:PTN001228570) /// 0005634 // nucleus (MGI:MGI:4834177|GO_REF:0000096 [ISO] UniProtKB:Q9Y4E5) /// 0005634 // nucleus (M…	0000979 // RNA polymerase II core promoter sequence-specific DNA binding (MGI:MGI:4459044|GO_REF:0000033 [IBA] PANTHER:PTN001228570) /// 0016740 // transferase activity (MGI:MGI:1354194|GO_REF:0000004 [IEA] UniProtKB-KW:KW-0808) /// 0061665 // SUMO ligase activity (MGI:MGI:4834177|GO_REF:0000096 [ISO] UniProtKB:Q9Y4E5) /// 0046872 // metal ion binding (MGI:MGI:1354194|GO_REF:0000004 [IEA] UniProt…	zinc finger protein 451	4930515K21Rik|4933435G09Rik|Kiaa0576-hp	protein	taxon:10090	20170428	GO_Central			3017	0.565451	0.336223	35.4808	3395	0.711296	0.960699	28.7053	2457	0.650266	0.743148	27.6734	1038	0.257335	0.192044	17.4474	1206	0.336645
Bend6	1	complement(33852052..33907816)	ENSMUSG00000042182	0.0288226	1.20252	0.266055	0.636417	0.95983	1	0.0296186	1.12237	0.166548	0.767428	0.947333	1	Bend6	MGI	MGI:2444572	Bend6		0045746 // negative regulation of Notch signaling pathway (MGI:MGI:5484683|PMID:23571214 [IDA]) /// 0007399 // nervous system development (MGI:MGI:1354194|GO_REF:0000004 [IEA] UniProtKB-KW:KW-0524) /// 0045666 // positive regulation of neuron differentiation (MGI:MGI:5484683|PMID:23571214 [IMP]) /// 0045746 // negative regulation of Notch signaling pathway (MGI:MGI:5688817|PMID:25561495 [IMP])	0005634 // nucleus (MGI:MGI:5484683|PMID:23571214 [IDA])	0003714 // transcription corepressor activity (MGI:MGI:5484683|PMID:23571214 [IGI] MGI:MGI:96522) /// 0003682 // chromatin binding (MGI:MGI:5484683|PMID:23571214 [IDA]) /// 0003714 // transcription corepressor activity (MGI:MGI:2154458|GO_REF:0000008 [ISO] UniProtKB:Q5SZJ8)	BEN domain containing 6	B230209C24Rik	protein	taxon:10090	20140630	MGI	has_direct_input(MGI:MGI:96522)		187	0.0333421	0.0198256	2.19917	85	0.0169419	0.0228822	0.71869	179	0.0450682	0.0515057	2.01609	66	0.015566	0.0116166	1.10937	125	0.0331946
Gm37067	1	complement(33889490..33891117)	ENSMUSG00000104416	0	#N/A	#N/A	#N/A	#N/A	#N/A	0	#N/A	#N/A	#N/A	#N/A	#N/A																	0	0	0	0	0	0	0	0	0	0	0	0	0	0	0	0	0	0
Dst	1	33908225..34308661	ENSMUSG00000026131	0.684474	1.03604	0.0510815	0.863491	0.987537	1	0.751984	1.07742	0.107582	0.717276	0.933073	1	Dst	MGI	MGI:104627	Dst		0042060 // wound healing (MGI:MGI:6201960|PMID:21873635 [IBA] PANTHER:PTN002753757) /// 0045104 // intermediate filament cytoskeleton organization (MGI:MGI:6201960|PMID:21873635 [IBA] PANTHER:PTN002753757) /// 0042060 // wound healing (MGI:MGI:4459044|GO_REF:0000033 [IBA] PANTHER:PTN002753757) /// 0008090 // retrograde axonal transport (MGI:MGI:2679412|PMID:14581450 [IMP] MGI:MGI:2429314) /// 003…	0005925 // focal adhesion (MGI:MGI:3612006|PMID:16289082 [IDA]) /// 0048471 // perinuclear region of cytoplasm (MGI:MGI:3612006|PMID:16289082 [IDA]) /// 0016020 // membrane (MGI:MGI:6201960|PMID:21873635 [IBA] PANTHER:PTN002753757) /// 0030056 // hemidesmosome (MGI:MGI:72689|PMID:7736575 [IDA]) /// 0014704 // intercalated disc (MGI:MGI:4421360|PMID:19932097 [IDA]) /// 0030018 // Z disc (MGI:MGI:4…	0005515 // protein binding (MGI:MGI:5286022|PMID:21689717 [IPI] UniProtKB:P10126) /// 0042803 // protein homodimerization activity (MGI:MGI:2681367|PMID:14576348 [IDA]) /// 0008017 // microtubule binding (MGI:MGI:6201960|PMID:21873635 [IBA] PANTHER:PTN002753862) /// 0008017 // microtubule binding (MGI:MGI:4459044|GO_REF:0000033 [IBA] PANTHER:PTN002753862) /// 0046872 // metal ion binding (MGI:MGI…	dystonin	2310001O04Rik|A830042E19Rik|ah|athetoid|Bpag|Bpag1|BPAG1|BPAG1-n|bullous pemphigoid antigen 1|Macf2|nmf203|nmf339	protein	taxon:10090	20110504	UniProt			25295	0.628078	0.373462	297.477	28328	0.786296	1.062	239.518	21463	0.75255	0.860043	241.739	14374	0.472106	0.352323	241.608	21182	0.783342
Gm37354	1	33922455..33924838	ENSMUSG00000103596	0	#N/A	#N/A	#N/A	#N/A	#N/A	0	#N/A	#N/A	#N/A	#N/A	#N/A																	0	0	0	0	0	0	0	0	0	0	0	0	0	0	0	0	0	0
Gm23792	1	complement(33981410..33981502)	ENSMUSG00000084506	0	#N/A	#N/A	#N/A	#N/A	#N/A	0	#N/A	#N/A	#N/A	#N/A	#N/A																	0	0	0	0	0	0	0	0	0	0	0	0	0	0	0	0	0	0
Gm38157	1	34032100..34033797	ENSMUSG00000103364	0	#N/A	#N/A	#N/A	#N/A	#N/A	0	#N/A	#N/A	#N/A	#N/A	#N/A																	0	0	0	0	0	0	0	0	0	0	0	0	0	0	0	0	0	0
Mir6896	1	34117359..34117431	ENSMUSG00000105982	0	#N/A	#N/A	#N/A	#N/A	#N/A	0	#N/A	#N/A	#N/A	#N/A	#N/A																	0	0	0	0	0	0	0	0	0	0	0	0	0	0	0	0	0	0
Gm26788	1	complement(34165856..34178446)	ENSMUSG00000096992	0.447551	-1.10158	-0.139576	0.717413	0.970956	1	0.447551	-1.00206	-0.00296935	0.993855	0.998163	1																	427	0.337195	0.2005	5.02164	458	0.404305	0.546068	3.87247	621	0.692486	0.791398	6.99437	211	0.220403	0.164483	3.54663	496	0.583365
A930005N03Rik	1	complement(34269882..34271128)	ENSMUSG00000103001	1.16533	-2.01181	-1.0085	0.105059	0.625461	1	1.16533	-1.59136	-0.670259	0.28033	0.730591	1																	74	0.590036	0.350842	0.870261	200	1.78266	2.40771	1.69104	88	0.990822	1.13235	0.99115	41	0.432427	0.322712	0.689156	171	2.03071
Gm37958	1	complement(34329433..34330307)	ENSMUSG00000104397	0	#N/A	#N/A	#N/A	#N/A	#N/A	0	#N/A	#N/A	#N/A	#N/A	#N/A																	0	0	0	0	0	0	0	0	0	0	0	0	0	0	0	0	0	0
Gm37385	1	34350775..34351161	ENSMUSG00000102839	0	#N/A	#N/A	#N/A	#N/A	#N/A	0	#N/A	#N/A	#N/A	#N/A	#N/A																	0	0	0	0	0	0	0	0	0	0	0	0	0	0	0	0	0	0
Gm37233	1	complement(34427002..34433264)	ENSMUSG00000102336	0.465846	-1.01322	-0.0189495	0.967466	0.996852	1	0.465846	-1.49924	-0.584235	0.20989	0.677029	1																	292	0.463568	0.275643	3.434	286	0.50756	0.685527	2.41818	347	0.777905	0.889018	3.90829	86	0.180598	0.134776	1.44555	169	0.399598
Mir5103	1	complement(34433121..34433199)	ENSMUSG00000092852	0	#N/A	#N/A	#N/A	#N/A	#N/A	0	#N/A	#N/A	#N/A	#N/A	#N/A																	0	0	0	0	0	0	0	0	0	0	0	0	0	0	0	0	0	0
Ccdc115	1	complement(34436670..34439672)	ENSMUSG00000042111	1.26975	-1.483	-0.568518	0.157875	0.713284	1	1.41165	1.03565	0.0505301	0.899852	0.980633	1	Ccdc115	MGI	MGI:1916918	Ccdc115		0070072 // vacuolar proton-transporting V-type ATPase complex assembly (MGI:MGI:2152098|GO_REF:0000002 [IEA] InterPro:IPR040357) /// 0007042 // lysosomal lumen acidification (MGI:MGI:4834177|GO_REF:0000096 [ISO] UniProtKB:Q96NT0) /// 0006879 // cellular iron ion homeostasis (MGI:MGI:4834177|GO_REF:0000096 [ISO] UniProtKB:Q96NT0) /// 0036295 // cellular response to increased oxygen levels (MGI:MGI…	0005793 // endoplasmic reticulum-Golgi intermediate compartment (MGI:MGI:4834177|GO_REF:0000096 [ISO] UniProtKB:Q96NT0) /// 0042406 // extrinsic component of endoplasmic reticulum membrane (MGI:MGI:6201960|PMID:21873635 [IBA] PANTHER:PTN001592797) /// 0030137 // COPI-coated vesicle (MGI:MGI:4834177|GO_REF:0000096 [ISO] UniProtKB:Q96NT0) /// 0031410 // cytoplasmic vesicle (MGI:MGI:1354194|GO_REF:0…	0051082 // unfolded protein binding (MGI:MGI:4459044|GO_REF:0000033 [IBA] PANTHER:PTN001592797) /// 0051082 // unfolded protein binding (MGI:MGI:6201960|PMID:21873635 [IBA] PANTHER:PTN001592797)	coiled-coil domain containing 115	2310061I09Rik|Ccp1	protein	taxon:10090	20060501	MGI			259	0.857546	0.509906	3.04592	511	1.89134	2.55451	4.3206	333	1.55693	1.77931	3.7506	221	0.967905	0.722328	3.71472	218	1.07503
Gm28306	1	complement(34439511..34444730)	ENSMUSG00000101711	0.0840095	-3.32784	-1.73459	0.0368373	0.409334	1	0.0840095	-2.16609	-1.1151	0.174615	0.645128	1																	19	0.0361906	0.0215194	0.223446	44	0.0936885	0.126539	0.372028	28	0.0753125	0.0860699	0.315366	56	0.141096	0.105297	0.941286	26	0.0737601
Imp4	1	34439851..34449356	ENSMUSG00000026127	1.20572	-1.24734	-0.318854	0.309123	0.840823	1	1.20572	-1.02589	-0.0368697	0.90633	0.982776	1	Imp4	MGI	MGI:106572	Imp4		0042254 // ribosome biogenesis (MGI:MGI:1354194|GO_REF:0000004 [IEA] UniProtKB-KW:KW-0690) /// 0006364 // rRNA processing (MGI:MGI:6201960|PMID:21873635 [IBA] PANTHER:PTN000506776) /// 0006364 // rRNA processing (MGI:MGI:4459044|GO_REF:0000033 [IBA] PANTHER:PTN000506776)	0005730 // nucleolus (MGI:MGI:4459044|GO_REF:0000033 [IBA] PANTHER:PTN000506776) /// 0032040 // small-subunit processome (MGI:MGI:6201960|PMID:21873635 [IBA] PANTHER:PTN000506837) /// 0005634 // nucleus (MGI:MGI:1354194|GO_REF:0000004 [IEA] UniProtKB-KW:KW-0539) /// 0034457 // Mpp10 complex (MGI:MGI:2154458|GO_REF:0000008 [ISO] UniProtKB:Q96G21) /// 0032040 // small-subunit processome (MGI:MGI:44…	0030515 // snoRNA binding (MGI:MGI:6201960|PMID:21873635 [IBA] PANTHER:PTN000506837) /// 0030515 // snoRNA binding (MGI:MGI:4459044|GO_REF:0000033 [IBA] PANTHER:PTN000506837)	IMP4, U3 small nucleolar ribonucleoprotein		protein	taxon:10090	20161204	MGI			771	0.806436	0.479516	9.06718	1751	2.04735	2.76522	14.805	992	1.46519	1.67447	11.173	604	0.83567	0.623644	10.1524	561	0.873944
Ptpn18	1	34459762..34475733	ENSMUSG00000026126	0.514557	1.04987	0.070209	0.836566	0.986261	1	0.53618	-1.09922	-0.136477	0.688622	0.923816	1	Ptpn18	MGI	MGI:108410	Ptpn18		0001825 // blastocyst formation (MGI:MGI:5913376|PMID:27869233 [IMP]) /// 0016311 // dephosphorylation (MGI:MGI:2152098|GO_REF:0000002 [IEA] InterPro:IPR016130|InterPro:IPR000387) /// 0006470 // protein dephosphorylation (MGI:MGI:2152098|GO_REF:0000002 [IEA] InterPro:IPR000242)	0005634 // nucleus (MGI:MGI:83454|PMID:8875997 [IDA]) /// 0005737 // cytoplasm (MGI:MGI:83454|PMID:8875997 [IDA])	0005515 // protein binding (MGI:MGI:1335001|PMID:9265651 [IPI] UniProtKB:P97814) /// 0005515 // protein binding (MGI:MGI:1312961|PMID:9804817 [IPI] UniProtKB:P97814|UniProtKB:Q99M15) /// 0004721 // phosphoprotein phosphatase activity (MGI:MGI:1354194|GO_REF:0000004 [IEA] UniProtKB-KW:KW-0904) /// 0016787 // hydrolase activity (MGI:MGI:1354194|GO_REF:0000004 [IEA] UniProtKB-KW:KW-0378) /// 0016791…	protein tyrosine phosphatase, non-receptor type 18	FLP1|HSCF|PTP-HSCF|Ptpk1|PTP-K1	protein	taxon:10090	20180911	MGI			466	0.290095	0.172493	5.4803	965	0.67154	0.907004	8.15925	872	0.766543	0.876034	9.8214	501	0.412548	0.307876	8.42114	466	0.432061
Gm28417	1	complement(34468834..34473148)	ENSMUSG00000100280	0.113028	-1.01532	-0.0219402	0.986574	0.997656	1	0.113028	-10.9136	-3.44806	0.0105814	0.262125	1																	71	0.163603	0.09728	0.834981	0	0	0	0	0	0	0	0	0	0	0	0	117	0.401535
4930568A12Rik	1	complement(34477167..34485933)	ENSMUSG00000101223	0.0499445	1.48501	0.57047	0.379115	0.878229	1	0.0617007	1.35155	0.434615	0.503587	0.859218	1																	26	0.0294873	0.0175335	0.305768	24	0.0304274	0.0410962	0.202924	52	0.0832783	0.0951735	0.58568	14	0.0210026	0.0156738	0.235321	30	0.0506744
Prss39	1	34498410..34503063	ENSMUSG00000026125	0.00364472	-1.3545	-0.437757	0.731752	0.973944	1	0.00587652	1.30561	0.384724	0.749241	0.940708	1	Prss39	MGI	MGI:1270856	Prss39		0006508 // proteolysis (MGI:MGI:6201960|PMID:21873635 [IBA] PANTHER:PTN001207268) /// 0006508 // proteolysis (MGI:MGI:4459044|GO_REF:0000033 [IBA] PANTHER:PTN001207268)	0005576 // extracellular region (MGI:MGI:1354194|GO_REF:0000004 [IEA] UniProtKB-KW:KW-0964) /// 0031410 // cytoplasmic vesicle (MGI:MGI:1354194|GO_REF:0000004 [IEA] UniProtKB-KW:KW-0968) /// 0005615 // extracellular space (MGI:MGI:4459044|GO_REF:0000033 [IBA] PANTHER:PTN001207268) /// 0005615 // extracellular space (MGI:MGI:6201960|PMID:21873635 [IBA] PANTHER:PTN001207268)	0004252 // serine-type endopeptidase activity (MGI:MGI:6201960|PMID:21873635 [IBA] PANTHER:PTN001207268) /// 0004252 // serine-type endopeptidase activity (MGI:MGI:4459044|GO_REF:0000033 [IBA] PANTHER:PTN001207268)	protease, serine 39	Tesp1	protein	taxon:10090	20170228	GO_Central			6	0.0128185	0.00762204	0.0705617	1	0.00238824	0.00322563	0.00845518	1	0.00301684	0.00344776	0.0112631	0	0	0	0	0	0
Cfc1	1	34535648..34544313	ENSMUSG00000026124	0.000341767	-2.08073	-1.05709	0.635577	#N/A	1	0.00113089	3.02113	1.59509	0.296563	#N/A	1	Cfc1	MGI	MGI:109448	Cfc1		0003007 // heart morphogenesis (MGI:MGI:1346729|PMID:10521397 [IMP] MGI:MGI:2179530) /// 0007368 // determination of left/right symmetry (MGI:MGI:6201960|PMID:21873635 [IBA] PANTHER:PTN000249412) /// 0007368 // determination of left/right symmetry (MGI:MGI:5644076|PMID:25807483 [IMP]) /// 0007368 // determination of left/right symmetry (MGI:MGI:4459044|GO_REF:0000033 [IBA] PANTHER:PTN000249412) /…	0009986 // cell surface (MGI:MGI:6201960|PMID:21873635 [IBA] PANTHER:PTN001029349) /// 0016020 // membrane (MGI:MGI:1354194|GO_REF:0000004 [IEA] UniProtKB-KW:KW-0472) /// 0009986 // cell surface (MGI:MGI:4459044|GO_REF:0000033 [IBA] PANTHER:PTN001029349) /// 0005576 // extracellular region (MGI:MGI:6201960|PMID:21873635 [IBA] PANTHER:PTN001029349) /// 0005576 // extracellular region (MGI:MGI:4459…	0005102 // receptor binding (MGI:MGI:6201960|PMID:21873635 [IBA] PANTHER:PTN001029349) /// 0038100 // nodal binding (MGI:MGI:6201960|PMID:21873635 [IBA] PANTHER:PTN000249412) /// 0070697 // activin receptor binding (MGI:MGI:6201960|PMID:21873635 [IBA] PANTHER:PTN000249412) /// 0070697 // activin receptor binding (MGI:MGI:4459044|GO_REF:0000033 [IBA] PANTHER:PTN000249412) /// 0038100 // nodal bind…	cripto, FRL-1, cryptic family 1	b2b970Clo|cryptic	protein	taxon:10090	20090415	MGI			0	0	0	0	0	0	0	0	0	0	0	0	0	0	0	0	1	0.00170883
Prss40	1	complement(34543968..34560943)	ENSMUSG00000037529	0.00015153	1.19567	0.257818	0.879471	#N/A	1	0.000433768	2.33851	1.22559	0.41143	#N/A	1	Prss40	MGI	MGI:1270857	Prss40		0006508 // proteolysis (MGI:MGI:6201960|PMID:21873635 [IBA] PANTHER:PTN001207268) /// 0006508 // proteolysis (MGI:MGI:4459044|GO_REF:0000033 [IBA] PANTHER:PTN001207268)	0005576 // extracellular region (MGI:MGI:1354194|GO_REF:0000004 [IEA] UniProtKB-KW:KW-0964) /// 0031410 // cytoplasmic vesicle (MGI:MGI:1354194|GO_REF:0000004 [IEA] UniProtKB-KW:KW-0968) /// 0005615 // extracellular space (MGI:MGI:4459044|GO_REF:0000033 [IBA] PANTHER:PTN001207268) /// 0005615 // extracellular space (MGI:MGI:6201960|PMID:21873635 [IBA] PANTHER:PTN001207268)	0004252 // serine-type endopeptidase activity (MGI:MGI:6201960|PMID:21873635 [IBA] PANTHER:PTN001207268) /// 0016787 // hydrolase activity (MGI:MGI:1354194|GO_REF:0000004 [IEA] UniProtKB-KW:KW-0378) /// 0008236 // serine-type peptidase activity (MGI:MGI:1354194|GO_REF:0000004 [IEA] UniProtKB-KW:KW-0720) /// 0008233 // peptidase activity (MGI:MGI:1354194|GO_REF:0000004 [IEA] UniProtKB-KW:KW-0645) …	protease, serine 40	Tesp2	protein	taxon:10090	20170228	GO_Central			0	0	0	0	1	0.00065474	0.000884313	0.00845518	0	0	0	0	0	0	0	0	0	0
1700101I19Rik	1	complement(34579202..34579711)	ENSMUSG00000045815	0.00435877	-2.07494	-1.05307	0.614997	#N/A	1	0.00435877	-2.57464	-1.36437	0.532846	#N/A	1	1700101I19Rik	MGI	MGI:1920839	1700101I19Rik		0008150 // biological_process (MGI:MGI:2156816|GO_REF:0000015 [ND])	0005575 // cellular_component (MGI:MGI:2156816|GO_REF:0000015 [ND])	0003674 // molecular_function (MGI:MGI:2156816|GO_REF:0000015 [ND])	RIKEN cDNA 1700101I19 gene		protein	taxon:10090	20100202	MGI			0	0	0	0	1	0.0217938	0.0294355	0.00845518	0	0	0	0	0	0	0	0	0	0
Amer3	1	34579657..34590944	ENSMUSG00000045174	0.00164091	-1.26977	-0.344571	0.800519	#N/A	1	0.00164091	-4.60001	-2.20164	0.190696	0.660749	1	Amer3	MGI	MGI:3026939	Amer3		0016055 // Wnt signaling pathway (MGI:MGI:1354194|GO_REF:0000004 [IEA] UniProtKB-KW:KW-0879) /// 0060828 // regulation of canonical Wnt signaling pathway (MGI:MGI:4459044|GO_REF:0000033 [IBA] PANTHER:PTN001095668) /// 0060828 // regulation of canonical Wnt signaling pathway (MGI:MGI:6201960|PMID:21873635 [IBA] PANTHER:PTN001095668)	0005886 // plasma membrane (MGI:MGI:4459044|GO_REF:0000033 [IBA] PANTHER:PTN001095668) /// 0005886 // plasma membrane (MGI:MGI:6201960|PMID:21873635 [IBA] PANTHER:PTN001095668) /// 0016020 // membrane (MGI:MGI:1354194|GO_REF:0000004 [IEA] UniProtKB-KW:KW-0472)	0008013 // beta-catenin binding (MGI:MGI:6201960|PMID:21873635 [IBA] PANTHER:PTN001095668) /// 0008013 // beta-catenin binding (MGI:MGI:4459044|GO_REF:0000033 [IBA] PANTHER:PTN001095668) /// 0005546 // phosphatidylinositol-4,5-bisphosphate binding (MGI:MGI:4459044|GO_REF:0000033 [IBA] PANTHER:PTN001095668) /// 0005546 // phosphatidylinositol-4,5-bisphosphate binding (MGI:MGI:6201960|PMID:21873635…	APC membrane recruitment 3	9430069J07Rik|Fam123c	protein	taxon:10090	20170228	GO_Central			0	0	0	0	7	0.00689263	0.00930941	0.0591863	0	0	0	0	0	0	0	0	1	0.0013119
Arhgef4	1	34678188..34813309	ENSMUSG00000037509	0.0709297	1.05571	0.0782166	0.813271	0.984521	1	0.0709297	-1.35796	-0.441445	0.183113	0.653581	1	Arhgef4	MGI	MGI:2442507	Arhgef4		0035556 // intracellular signal transduction (MGI:MGI:2152098|GO_REF:0000002 [IEA] InterPro:IPR001331) /// 0035023 // regulation of Rho protein signal transduction (MGI:MGI:2152098|GO_REF:0000002 [IEA] InterPro:IPR000219) /// 0046847 // filopodium assembly (MGI:MGI:4834177|GO_REF:0000096 [ISO] UniProtKB:Q9NR80) /// 0030032 // lamellipodium assembly (MGI:MGI:4834177|GO_REF:0000096 [ISO] UniProtKB:…	0005737 // cytoplasm (MGI:MGI:1354194|GO_REF:0000004 [IEA] UniProtKB-KW:KW-0963)	0019904 // protein domain specific binding (MGI:MGI:4834177|GO_REF:0000096 [ISO] UniProtKB:Q9NR80) /// 0005089 // Rho guanyl-nucleotide exchange factor activity (MGI:MGI:2152098|GO_REF:0000002 [IEA] InterPro:IPR000219) /// 0030676 // Rac guanyl-nucleotide exchange factor activity (MGI:MGI:4834177|GO_REF:0000096 [ISO] UniProtKB:Q9NR80) /// 0005085 // guanyl-nucleotide exchange factor activity (MGI…	Rho guanine nucleotide exchange factor (GEF) 4	9330140K16Rik|Asef	protein	taxon:10090	20110316	MGI			919	0.0676243	0.0402101	10.8077	1145	0.0941854	0.12721	9.68118	679	0.0705542	0.080632	7.64762	726	0.0706653	0.0527361	12.2031	471	0.0516195
Gm38336	1	complement(34809360..34811908)	ENSMUSG00000104002	0.636276	-1.115	-0.157048	0.763603	0.979279	1	0.636276	-1.58741	-0.666678	0.203439	0.672348	1																	146	0.569503	0.338633	1.717	203	0.885177	1.19555	1.7164	121	0.666492	0.761692	1.36283	85	0.438576	0.327301	1.42874	107	0.621631
Fam168b	1	complement(34813219..34843065)	ENSMUSG00000037503	3.2382	-1.05594	-0.0785255	0.757985	0.978754	1	3.46608	1.02796	0.039791	0.875922	0.973845	1	Fam168b	MGI	MGI:2448487	Fam168b		0008150 // biological_process (MGI:MGI:2156816|GO_REF:0000015 [ND])	0016021 // integral component of membrane (MGI:MGI:1354194|GO_REF:0000004 [IEA] UniProtKB-KW:KW-0812) /// 0016020 // membrane (MGI:MGI:1354194|GO_REF:0000004 [IEA] UniProtKB-KW:KW-0472) /// 0042995 // cell projection (MGI:MGI:1354194|GO_REF:0000004 [IEA] UniProtKB-KW:KW-0966) /// 0005886 // plasma membrane (MGI:MGI:1354194|GO_REF:0000004 [IEA] UniProtKB-KW:KW-1003) /// 0005737 // cytoplasm (MGI:M…	0003674 // molecular_function (MGI:MGI:2156816|GO_REF:0000015 [ND])	family with sequence similarity 168, member B		protein	taxon:10090	20100209	MGI			7068	2.35456	1.40004	83.1217	12028	4.47916	6.0497	101.699	8786	4.13304	4.72339	98.9573	5842	2.57429	1.92114	98.1963	5341	2.64997
Gm37127	1	34823525..34826560	ENSMUSG00000104358	0	#N/A	#N/A	#N/A	#N/A	#N/A	0	#N/A	#N/A	#N/A	#N/A	#N/A																	0	0	0	0	0	0	0	0	0	0	0	0	0	0	0	0	0	0
Plekhb2	1	34849976..34879580	ENSMUSG00000026123	1.67426	-1.04108	-0.0580818	0.830376	0.98574	1	1.67426	-1.10372	-0.142379	0.59953	0.894588	1	Plekhb2	MGI	MGI:2385825	Plekhb2		0045595 // regulation of cell differentiation (MGI:MGI:4459044|GO_REF:0000033 [IBA] PANTHER:PTN001023612) /// 0045595 // regulation of cell differentiation (MGI:MGI:6201960|PMID:21873635 [IBA] PANTHER:PTN001023612)	0016020 // membrane (MGI:MGI:1354194|GO_REF:0000004 [IEA] UniProtKB-KW:KW-0472) /// 0016021 // integral component of membrane (MGI:MGI:4459044|GO_REF:0000033 [IBA] PANTHER:PTN001023612) /// 0005768 // endosome (MGI:MGI:1354194|GO_REF:0000004 [IEA] UniProtKB-KW:KW-0967) /// 0016021 // integral component of membrane (MGI:MGI:6201960|PMID:21873635 [IBA] PANTHER:PTN001023612)	0005547 // phosphatidylinositol-3,4,5-trisphosphate binding (MGI:MGI:4834177|GO_REF:0000096 [ISO] UniProtKB:Q96CS7)	pleckstrin homology domain containing, family B (evectins) member 2	2310009M15Rik|evt-2|Phdc	protein	taxon:10090	20170610	MGI			4004	1.34475	0.799604	47.0882	5366	2.0146	2.72099	45.3705	5135	2.43531	2.78317	57.8359	3021	1.34209	1.00157	50.779	2468	1.23452
Gm25096	1	complement(35178956..35179084)	ENSMUSG00000077231	0	#N/A	#N/A	#N/A	#N/A	#N/A	0	#N/A	#N/A	#N/A	#N/A	#N/A																	0	0	0	0	0	0	0	0	0	0	0	0	0	0	0	0	0	0
Gm37068	1	complement(35625606..35651297)	ENSMUSG00000104417	0.0172709	2.24852	1.16898	0.104798	0.625063	1	0.0097819	1.25238	0.324673	0.656128	0.912737	1																	6	0.00232202	0.0013807	0.0705617	29	0.012546	0.016945	0.2452	17	0.00929031	0.0106173	0.191472	11	0.00563107	0.00420235	0.184895	16	0.00922233
Gm25634	1	35761602..35761706	ENSMUSG00000064601	0	#N/A	#N/A	#N/A	#N/A	#N/A	0	#N/A	#N/A	#N/A	#N/A	#N/A																	0	0	0	0	0	0	0	0	0	0	0	0	0	0	0	0	0	0
Gm28415	1	35806974..35810462	ENSMUSG00000101714	0.00427885	5.31541	2.41018	0.122085	#N/A	1	0.0016343	1.67916	0.747739	0.664414	#N/A	1																	0	0	0	0	0	0	0	0	0	0	0	0	0	0	0	0	1	0.00424441
1110002O04Rik	1	35879845..35881119	ENSMUSG00000102531	0.00452536	1.17556	0.233354	0.877699	#N/A	1	0.00796749	1.84035	0.879984	0.531336	#N/A	1																	0	0	0	0	0	0	0	0	1	0.0110121	0.012585	0.0112631	0	0	0	0	1	0.0116147
Gm37146	1	complement(35981960..35986373)	ENSMUSG00000102279	0	#N/A	#N/A	#N/A	#N/A	#N/A	0	#N/A	#N/A	#N/A	#N/A	#N/A																	0	0	0	0	0	0	0	0	0	0	0	0	0	0	0	0	0	0
Gm33222	1	complement(36002985..36011044)	ENSMUSG00000103708	0.00145079	-6.19866	-2.63196	0.197574	#N/A	1	0.00145079	-2.7227	-1.44504	0.344114	#N/A	1																	0	0	0	0	0	0	0	0	1	0.00174198	0.0019908	0.0112631	0	0	0	0	3	0.00551194
4930535G08Rik	1	36011072..36011894	ENSMUSG00000104201	0	#N/A	#N/A	#N/A	#N/A	#N/A	0	#N/A	#N/A	#N/A	#N/A	#N/A																	0	0	0	0	0	0	0	0	0	0	0	0	0	0	0	0	0	0
Gm38049	1	complement(36029647..36031018)	ENSMUSG00000102434	0.00336662	-3.37048	-1.75295	0.373785	#N/A	1	0.00336662	-4.18218	-2.06425	0.318747	#N/A	1																	1	0.00724701	0.00430915	0.0117603	0	0	0	0	0	0	0	0	1	0.00958609	0.00715391	0.0168087	0	0
Hs6st1	1	36068400..36106446	ENSMUSG00000045216	1.19405	-1.19918	-0.262046	0.38541	0.881772	1	1.19405	-1.24943	-0.321275	0.2873	0.734195	1	Hs6st1	MGI	MGI:1354958	Hs6st1		0015015 // heparan sulfate proteoglycan biosynthetic process, enzymatic modification (MGI:MGI:4459044|GO_REF:0000033 [IBA] PANTHER:PTN000301790) /// 0015015 // heparan sulfate proteoglycan biosynthetic process, enzymatic modification (MGI:MGI:6201960|PMID:21873635 [IBA] PANTHER:PTN000301790) /// 0048666 // neuron development (MGI:MGI:4834177|GO_REF:0000096 [ISO] UniProtKB:O60243) /// 0048286 // l…	0016021 // integral component of membrane (MGI:MGI:1354194|GO_REF:0000004 [IEA] UniProtKB-KW:KW-0812) /// 0016020 // membrane (MGI:MGI:1354194|GO_REF:0000004 [IEA] UniProtKB-KW:KW-0472) /// 0016021 // integral component of membrane (MGI:MGI:2152098|GO_REF:0000002 [IEA] InterPro:IPR010635|InterPro:IPR005331)	0016740 // transferase activity (MGI:MGI:1354194|GO_REF:0000004 [IEA] UniProtKB-KW:KW-0808) /// 0017095 // heparan sulfate 6-O-sulfotransferase activity (MGI:MGI:6201960|PMID:21873635 [IBA] PANTHER:PTN000301790) /// 0008146 // sulfotransferase activity (MGI:MGI:2152098|GO_REF:0000002 [IEA] InterPro:IPR010635|InterPro:IPR005331) /// 0017095 // heparan sulfate 6-O-sulfotransferase activity (MGI:MGI…	heparan sulfate 6-O-sulfotransferase 1	6OST1	protein	taxon:10090	20070802	MGI	has_participant(EMAPA:16370)		2633	0.688087	0.409144	30.9648	7355	2.14865	2.90204	62.1879	3316	1.2237	1.39848	37.3483	2523	0.872153	0.65087	42.4083	2666	1.03767
Gm37335	1	complement(36105384..36106446)	ENSMUSG00000104523	2.58033	-1.3984	-0.483781	0.382698	0.880869	1	2.70651	-1.08862	-0.122505	0.824863	0.960659	1																	130	1.21597	0.72303	1.52884	654	6.83831	9.23604	5.52969	138	1.82274	2.0831	1.5543	142	1.75692	1.31115	2.38683	91	1.26773
Gm33280	1	36132042..36138746	ENSMUSG00000102202	0.118276	-1.03219	-0.0457083	0.938821	0.993091	1	0.128563	1.03467	0.0491752	0.934163	0.988538	1																	67	0.0993549	0.0590775	0.787939	98	0.162454	0.219416	0.828608	68	0.142393	0.162732	0.765889	38	0.0745385	0.0556266	0.63873	51	0.112639
Uggt1	1	complement(36140027..36244720)	ENSMUSG00000037470	0.49639	-1.00061	-0.000884115	0.997529	0.999732	1	0.596329	1.10124	0.139125	0.62606	0.904389	1	Uggt1	MGI	MGI:2443162	Uggt1		0071712 // ER-associated misfolded protein catabolic process (MGI:MGI:4459044|GO_REF:0000033 [IBA] PANTHER:PTN000132051) /// 0018279 // protein N-linked glycosylation via asparagine (MGI:MGI:6201960|PMID:21873635 [IBA] PANTHER:PTN000132051) /// 0071712 // ER-associated misfolded protein catabolic process (MGI:MGI:6201960|PMID:21873635 [IBA] PANTHER:PTN000132051) /// 0006486 // protein glycosylati…	0005783 // endoplasmic reticulum (MGI:MGI:4834177|GO_REF:0000096 [ISO] UniProtKB:Q9NYU2) /// 0005783 // endoplasmic reticulum (MGI:MGI:6201960|PMID:21873635 [IBA] PANTHER:PTN000132051) /// 0005793 // endoplasmic reticulum-Golgi intermediate compartment (MGI:MGI:4417868|GO_REF:0000096 [ISO] RGD:619710) /// 0005783 // endoplasmic reticulum (MGI:MGI:4459044|GO_REF:0000033 [IBA] PANTHER:PTN000132051)…	0016740 // transferase activity (MGI:MGI:1354194|GO_REF:0000004 [IEA] UniProtKB-KW:KW-0808) /// 0003980 // UDP-glucose:glycoprotein glucosyltransferase activity (MGI:MGI:4417868|GO_REF:0000096 [ISO] RGD:619710) /// 0051082 // unfolded protein binding (MGI:MGI:4834177|GO_REF:0000096 [ISO] UniProtKB:Q9NYU2) /// 0005515 // protein binding (MGI:MGI:3688079|PMID:11278576 [IPI] UniProtKB:Q9ERR7) /// 00…	UDP-glucose glycoprotein glucosyltransferase 1	0910001L17Rik|A930007H10Rik|C820010P03Rik|Ugcgl1	protein	taxon:10090	20050217	MGI			4494	0.4268	0.25378	52.8507	6428	0.68243	0.921712	54.3499	4932	0.661425	0.755901	55.5495	2479	0.311423	0.232409	41.6687	2827	0.399873
Mir6897	1	complement(36144252..36144313)	ENSMUSG00000098752	0	#N/A	#N/A	#N/A	#N/A	#N/A	0	#N/A	#N/A	#N/A	#N/A	#N/A																	0	0	0	0	0	0	0	0	0	0	0	0	0	0	0	0	0	0
Neurl3	1	complement(36264597..36274679)	ENSMUSG00000047180	2.46908	1.01179	0.0169117	0.953799	0.994614	1	2.48352	-1.08876	-0.122689	0.674325	0.917886	1	Neurl3	MGI	MGI:2429944	Neurl3		0016567 // protein ubiquitination (MGI:MGI:3581334|PMID:15936721 [IGI] MGI:MGI:107411) /// 0016567 // protein ubiquitination (MGI:MGI:6201960|PMID:21873635 [IBA] FB:FBgn0002932|MGI:MGI:1334263|MGI:MGI:2429944|PANTHER:PTN000277024)	0005575 // cellular_component (MGI:MGI:2156816|GO_REF:0000015 [ND])	0016740 // transferase activity (MGI:MGI:1354194|GO_REF:0000004 [IEA] UniProtKB-KW:KW-0808) /// 0061630 // ubiquitin protein ligase activity (MGI:MGI:4459044|GO_REF:0000033 [IBA] PANTHER:PTN000277024) /// 0046872 // metal ion binding (MGI:MGI:1354194|GO_REF:0000004 [IEA] UniProtKB-KW:KW-0479) /// 0061630 // ubiquitin protein ligase activity (MGI:MGI:3581334|PMID:15936721 [IGI] MGI:MGI:107411) ///…	neuralized E3 ubiquitin protein ligase 3	2010300P06Rik|Lincr	protein	taxon:10090	20141022	MGI			1869	1.84303	1.09589	21.98	3032	3.34229	4.5142	25.6361	2488	3.4645	3.95935	28.0225	1115	1.45439	1.08538	18.7417	1526	2.24121
Arid5a	1	36307733..36324029	ENSMUSG00000037447	4.32815	-1.94423	-0.959202	0.0401464	0.424306	1	4.32815	-1.54258	-0.625344	0.18088	0.650879	1	Arid5a	MGI	MGI:2443039	Arid5a		1902715 // positive regulation of interferon-gamma secretion (MGI:MGI:5887181|PMID:27671645 [IMP]) /// 1904469 // positive regulation of tumor necrosis factor secretion (MGI:MGI:5887181|PMID:27671645 [IMP]) /// 1905078 // positive regulation of interleukin-17 secretion (MGI:MGI:5780752|PMID:27022145 [IMP]) /// 0035066 // positive regulation of histone acetylation (MGI:MGI:5317270|PMID:21346191 [I…	0005654 // nucleoplasm (MGI:MGI:4834177|GO_REF:0000096 [ISO] UniProtKB:Q03989) /// 0005730 // nucleolus (MGI:MGI:4834177|GO_REF:0000096 [ISO] UniProtKB:Q03989) /// 0005634 // nucleus (MGI:MGI:4459044|GO_REF:0000033 [IBA] PANTHER:PTN000359478) /// 0005634 // nucleus (MGI:MGI:4834177|GO_REF:0000096 [ISO] UniProtKB:Q03989) /// 0005634 // nucleus (MGI:MGI:6201960|PMID:21873635 [IBA] PANTHER:PTN000359…	0035613 // RNA stem-loop binding (MGI:MGI:5887181|PMID:27671645 [IDA]) /// 0003677 // DNA binding (MGI:MGI:1354194|GO_REF:0000004 [IEA] UniProtKB-KW:KW-0238) /// 0043565 // sequence-specific DNA binding (MGI:MGI:4834177|GO_REF:0000096 [ISO] UniProtKB:Q03989) /// 0044212 // transcription regulatory region DNA binding (MGI:MGI:4459044|GO_REF:0000033 [IBA] PANTHER:PTN000359478) /// 0003714 // transc…	AT rich interactive domain 5A (MRF1-like)	D430024K22Rik|Mrf1	protein	taxon:10090	20170407	MGI			2254	1.37518	0.817697	26.5077	21576	14.7152	19.8749	182.429	2371	2.04269	2.33447	26.7047	1563	1.26138	0.941345	26.272	2472	2.24626
4930403P22Rik	1	36332708..36333420	ENSMUSG00000102762	0.268161	-2.12509	-1.08753	0.269434	0.82027	1	0.268161	-1.44085	-0.526916	0.587797	0.890183	1																	15	0.209177	0.124379	0.176404	64	0.997688	1.34751	0.541132	2	0.039384	0.0450095	0.0225261	4	0.0737847	0.0550641	0.0672347	1	0.0207696
Kansl3	1	complement(36335730..36369181)	ENSMUSG00000010453	1.47971	-1.09562	-0.13175	0.616804	0.95393	1	1.59224	1.00956	0.0137207	0.958438	0.994303	1	Kansl3	MGI	MGI:1918055	Kansl3		0043981 // histone H4-K5 acetylation (MGI:MGI:4459044|GO_REF:0000033 [IBA] PANTHER:PTN000992949) /// 0043984 // histone H4-K16 acetylation (MGI:MGI:6201960|PMID:21873635 [IBA] PANTHER:PTN000992949) /// 0043981 // histone H4-K5 acetylation (MGI:MGI:6201960|PMID:21873635 [IBA] PANTHER:PTN000992949) /// 0043982 // histone H4-K8 acetylation (MGI:MGI:4459044|GO_REF:0000033 [IBA] PANTHER:PTN000992949) …	0005634 // nucleus (MGI:MGI:6201960|PMID:21873635 [IBA] PANTHER:PTN000320010) /// 0043231 // intracellular membrane-bounded organelle (MGI:MGI:4834177|GO_REF:0000096 [ISO] UniProtKB:Q9P2N6) /// 0000123 // histone acetyltransferase complex (MGI:MGI:4834177|GO_REF:0000096 [ISO] UniProtKB:Q9P2N6) /// 0044545 // NSL complex (MGI:MGI:6201960|PMID:21873635 [IBA] PANTHER:PTN000992949) /// 0005654 // nuc…	0043996 // histone acetyltransferase activity (H4-K8 specific) (MGI:MGI:6201960|PMID:21873635 [IBA] PANTHER:PTN000992949) /// 0046972 // histone acetyltransferase activity (H4-K16 specific) (MGI:MGI:6201960|PMID:21873635 [IBA] PANTHER:PTN000992949) /// 0043996 // histone acetyltransferase activity (H4-K8 specific) (MGI:MGI:4834177|GO_REF:0000096 [ISO] UniProtKB:Q9P2N6) /// 0043995 // histone acet…	KAT8 regulatory NSL complex subunit 3	4632411B12Rik	protein	taxon:10090	20120118	MGI			3856	1.14611	0.681492	45.3477	7208	2.39495	3.2347	60.9449	3556	1.49252	1.7057	40.0515	2688	1.05682	0.788687	45.1817	2955	1.30814
Mir6898	1	complement(36348682..36348758)	ENSMUSG00000098680	0	#N/A	#N/A	#N/A	#N/A	#N/A	0	#N/A	#N/A	#N/A	#N/A	#N/A																	0	0	0	0	0	0	0	0	0	0	0	0	0	0	0	0	0	0
Fer1l5	1	36372291..36422110	ENSMUSG00000037432	0.0884284	1.32694	0.408098	0.294439	0.834833	1	0.0825366	-1.10282	-0.141198	0.717349	0.933073	1	Fer1l5	MGI	MGI:3616091	Fer1l5		0007520 // myoblast fusion (MGI:MGI:2152098|GO_REF:0000002 [IEA] InterPro:IPR029997) /// 0008150 // biological_process (MGI:MGI:2156816|GO_REF:0000015 [ND])	0016021 // integral component of membrane (MGI:MGI:1354194|GO_REF:0000004 [IEA] UniProtKB-KW:KW-0812) /// 0016020 // membrane (MGI:MGI:1354194|GO_REF:0000004 [IEA] UniProtKB-KW:KW-0472) /// 0005575 // cellular_component (MGI:MGI:2156816|GO_REF:0000015 [ND]) /// 0005886 // plasma membrane (MGI:MGI:1354194|GO_REF:0000004 [IEA] UniProtKB-KW:KW-1003) /// 0016021 // integral component of membrane (MGI…	0003674 // molecular_function (MGI:MGI:2156816|GO_REF:0000015 [ND])	fer-1-like 5 (C. elegans)	4930533C12Rik	protein	taxon:10090	20100202	MGI			326	0.065062	0.0386865	3.83385	413	0.0921405	0.124448	3.49199	326	0.0918741	0.104997	3.67176	193	0.0509506	0.0380234	3.24407	379	0.112656
Lman2l	1	complement(36419871..36445271)	ENSMUSG00000001143	0.848352	1.32951	0.410893	0.165986	0.726645	1	0.808495	-1.13865	-0.187319	0.528039	0.869591	1	Lman2l	MGI	MGI:2443010	Lman2l		0015031 // protein transport (MGI:MGI:4834177|GO_REF:0000096 [ISO] UniProtKB:Q9H0V9) /// 0006888 // ER to Golgi vesicle-mediated transport (MGI:MGI:6201960|PMID:21873635 [IBA] PANTHER:PTN000259611) /// 0007029 // endoplasmic reticulum organization (MGI:MGI:6201960|PMID:21873635 [IBA] PANTHER:PTN000259611) /// 0006888 // ER to Golgi vesicle-mediated transport (MGI:MGI:4459044|GO_REF:0000033 [IBA] …	0000139 // Golgi membrane (MGI:MGI:4459044|GO_REF:0000033 [IBA] PANTHER:PTN000259611) /// 0005789 // endoplasmic reticulum membrane (MGI:MGI:6201960|PMID:21873635 [IBA] PANTHER:PTN000259611) /// 0030134 // ER to Golgi transport vesicle (MGI:MGI:6201960|PMID:21873635 [IBA] PANTHER:PTN000259611) /// 0005793 // endoplasmic reticulum-Golgi intermediate compartment (MGI:MGI:6201960|PMID:21873635 [IBA]…	0005537 // mannose binding (MGI:MGI:4459044|GO_REF:0000033 [IBA] PANTHER:PTN000259611) /// 0046872 // metal ion binding (MGI:MGI:1354194|GO_REF:0000004 [IEA] UniProtKB-KW:KW-0479) /// 0005537 // mannose binding (MGI:MGI:6201960|PMID:21873635 [IBA] PANTHER:PTN000259611) /// 0030246 // carbohydrate binding (MGI:MGI:1354194|GO_REF:0000004 [IEA] UniProtKB-KW:KW-0430)	lectin, mannose-binding 2-like	A630028F14Rik|VIP36-like	protein	taxon:10090	20170228	GO_Central			2125	0.831805	0.4946	24.9906	1691	0.739941	0.999388	14.2977	2102	1.16188	1.32784	23.675	992	0.513637	0.383317	16.6742	1364	0.795211
Cnnm4	1	36471620..36508764	ENSMUSG00000037408	0.377265	-1.18002	-0.238806	0.428947	0.89953	1	0.377265	-1.30694	-0.386197	0.201044	0.67093	1	Cnnm4	MGI	MGI:2151060	Cnnm4		0006811 // ion transport (MGI:MGI:1354194|GO_REF:0000004 [IEA] UniProtKB-KW:KW-0406) /// 0007601 // visual perception (MGI:MGI:1354194|GO_REF:0000004 [IEA] UniProtKB-KW:KW-0844) /// 0010960 // magnesium ion homeostasis (MGI:MGI:5559016|PMID:24339795 [IMP]) /// 0055065 // metal ion homeostasis (MGI:MGI:4834177|GO_REF:0000096 [ISO] UniProtKB:Q6P4Q7) /// 0070166 // enamel mineralization (MGI:MGI:555…	0016021 // integral component of membrane (MGI:MGI:1354194|GO_REF:0000004 [IEA] UniProtKB-KW:KW-0812) /// 0016020 // membrane (MGI:MGI:1354194|GO_REF:0000004 [IEA] UniProtKB-KW:KW-0472) /// 0043025 // neuronal cell body (MGI:MGI:4417868|GO_REF:0000096 [ISO] RGD:1305571) /// 0016323 // basolateral plasma membrane (MGI:MGI:5559016|PMID:24339795 [IDA]) /// 0005886 // plasma membrane (MGI:MGI:1354194…	0015081 // sodium ion transmembrane transporter activity (MGI:MGI:5559016|PMID:24339795 [IDA]) /// 0015095 // magnesium ion transmembrane transporter activity (MGI:MGI:5559016|PMID:24339795 [IDA])	cyclin M4	5430430O18Rik|Acdp4	protein	taxon:10090	20190210	UniProt			795	0.212804	0.126536	9.34943	2319	0.693912	0.93722	19.6076	1024	0.387061	0.442347	11.5334	784	0.277595	0.207164	13.178	790	0.314953
Gm37909	1	36473952..36476110	ENSMUSG00000104316	0.0149694	34.4002	5.10435	0.0226888	0.334335	1	0.0806089	99.1844	6.63204	0.00283712	0.143166	1																	0	0	0	0	0	0	0	0	0	0	0	0	0	0	0	0	0	0
Gm47280	1	36506562..36506702	ENSMUSG00000106081	0	#N/A	#N/A	#N/A	#N/A	#N/A	0	#N/A	#N/A	#N/A	#N/A	#N/A																	0	0	0	0	0	0	0	0	0	0	0	0	0	0	0	0	0	0
Cnnm3	1	36511867..36528237	ENSMUSG00000001138	1.16711	-1.01287	-0.0184461	0.947772	0.99378	1	1.16711	-1.08942	-0.123559	0.660908	0.91399	1	Cnnm3	MGI	MGI:2151055	Cnnm3		0006811 // ion transport (MGI:MGI:1354194|GO_REF:0000004 [IEA] UniProtKB-KW:KW-0406) /// 0008150 // biological_process (MGI:MGI:2156816|GO_REF:0000015 [ND])	0016021 // integral component of membrane (MGI:MGI:1354194|GO_REF:0000004 [IEA] UniProtKB-KW:KW-0812) /// 0016020 // membrane (MGI:MGI:1354194|GO_REF:0000004 [IEA] UniProtKB-KW:KW-0472) /// 0005886 // plasma membrane (MGI:MGI:1354194|GO_REF:0000004 [IEA] UniProtKB-KW:KW-1003)	0003674 // molecular_function (MGI:MGI:2156816|GO_REF:0000015 [ND])	cyclin M3	Acdp3	protein	taxon:10090	20021023	MGI			1365	0.829031	0.492951	16.0528	1861	1.2635	1.70652	15.7351	1523	1.30618	1.49275	17.1537	1556	1.25006	0.932894	26.1543	1312	1.1868
Gm38033	1	complement(36527534..36528237)	ENSMUSG00000102845	0	#N/A	#N/A	#N/A	#N/A	#N/A	0	#N/A	#N/A	#N/A	#N/A	#N/A																	0	0	0	0	0	0	0	0	0	0	0	0	0	0	0	0	0	0
Ankrd23	1	complement(36530188..36536883)	ENSMUSG00000067653	1.08806	-1.17686	-0.234937	0.587391	0.946777	1	1.08806	-1.55338	-0.635414	0.142638	0.61636	1	Ankrd23	MGI	MGI:1925571	Ankrd23		0060297 // regulation of sarcomere organization (MGI:MGI:3760007|PMID:17392382 [IGI] MGI:MGI:1861447|MGI:MGI:1097717) /// 0006631 // fatty acid metabolic process (MGI:MGI:2449830|PMID:12456686 [IDA]) /// 0035994 // response to muscle stretch (MGI:MGI:3760007|PMID:17392382 [IGI] MGI:MGI:1861447|MGI:MGI:1097717)	0014704 // intercalated disc (MGI:MGI:4417868|GO_REF:0000096 [ISO] RGD:1310398) /// 0030016 // myofibril (MGI:MGI:4417868|GO_REF:0000096 [ISO] RGD:1310398) /// 0005654 // nucleoplasm (MGI:MGI:4834177|GO_REF:0000096 [ISO] UniProtKB:Q86SG2) /// 0015629 // actin cytoskeleton (MGI:MGI:4834177|GO_REF:0000096 [ISO] UniProtKB:Q86SG2) /// 0005829 // cytosol (MGI:MGI:4834177|GO_REF:0000096 [ISO] UniProtKB…	0031432 // titin binding (MGI:MGI:4834177|GO_REF:0000096 [ISO] UniProtKB:Q86SG2)	ankyrin repeat domain 23	1110058D09Rik|2310041C05Rik|Darp|MARP3	protein	taxon:10090	20090910	MGI			1007	1.4953	0.889119	11.8426	1158	1.92219	2.59618	9.7911	410	0.859702	0.982499	4.61786	394	0.773885	0.577535	6.62262	176	0.389239
Gm42417	1	complement(36530193..36539429)	ENSMUSG00000109510	0.343453	1.00588	0.0084624	0.984189	0.997391	1	0.343453	-1.45582	-0.541835	0.205769	0.673717	1																	343	0.369212	0.219538	4.03378	359	0.431984	0.583451	3.03541	191	0.290323	0.331792	2.15125	176	0.250598	0.187016	2.95833	234	0.375149
Ankrd39	1	complement(36537507..36547445)	ENSMUSG00000079610	0.427197	1.2043	0.268196	0.475513	0.915051	1	0.427197	-1.15154	-0.20356	0.588837	0.890979	1	Ankrd39	MGI	MGI:1914816	Ankrd39		0008150 // biological_process (MGI:MGI:2156816|GO_REF:0000015 [ND])	0005575 // cellular_component (MGI:MGI:2156816|GO_REF:0000015 [ND])	0003674 // molecular_function (MGI:MGI:2156816|GO_REF:0000015 [ND])	ankyrin repeat domain 39	9130416N05Rik|C030004B10Rik	protein	taxon:10090	20100202	MGI			264	0.264104	0.157039	3.10472	410	0.458506	0.619273	3.46662	309	0.436511	0.498861	3.48029	343	0.453886	0.338726	5.76537	351	0.522977
Sema4c	1	complement(36548639..36558349)	ENSMUSG00000026121	4.01885	-1.3144	-0.3944	0.234043	0.795142	1	4.01885	-1.23884	-0.308987	0.351175	0.778379	1	Sema4c	MGI	MGI:109252	Sema4c		0001843 // neural tube closure (MGI:MGI:4881530|PMID:21122816 [IMP]) /// 0030335 // positive regulation of cell migration (MGI:MGI:6201960|PMID:21873635 [IBA] PANTHER:PTN000867340) /// 0007399 // nervous system development (MGI:MGI:1354194|GO_REF:0000004 [IEA] UniProtKB-KW:KW-0524) /// 0048843 // negative regulation of axon extension involved in axon guidance (MGI:MGI:4459044|GO_REF:0000033 [IBA]…	0005887 // integral component of plasma membrane (MGI:MGI:6201960|PMID:21873635 [IBA] PANTHER:PTN000112372) /// 0005887 // integral component of plasma membrane (MGI:MGI:4459044|GO_REF:0000033 [IBA] PANTHER:PTN000112372) /// 0030054 // cell junction (MGI:MGI:1354194|GO_REF:0000004 [IEA] UniProtKB-KW:KW-0965) /// 0005615 // extracellular space (MGI:MGI:4459044|GO_REF:0000033 [IBA] PANTHER:PTN00074…	0005515 // protein binding (MGI:MGI:3583832|PMID:15978582 [IPI] UniProtKB:Q62108) /// 0005515 // protein binding (MGI:MGI:4366711|PMID:11134026 [IPI] UniProtKB:P31016) /// 0030215 // semaphorin receptor binding (MGI:MGI:4459044|GO_REF:0000033 [IBA] PANTHER:PTN000867340) /// 0038191 // neuropilin binding (MGI:MGI:6201960|PMID:21873635 [IBA] PANTHER:PTN000867406) /// 0005515 // protein binding (MGI…	sema domain, immunoglobulin domain (Ig), transmembrane domain (TM) and short cytoplasmic domain, (semaphorin) 4C	M-Sema F|Semacl1|Semaf|Semai	protein	taxon:10090	20170228	GO_Central			1628	1.66688	0.991144	19.1458	8456	9.67843	13.072	71.497	1948	2.81646	3.21876	21.9405	2429	3.28972	2.45506	40.8283	1733	2.64273
D430040D24Rik	1	36557701..36565613	ENSMUSG00000087589	0.497133	-1.42179	-0.507706	0.21782	0.781806	1	0.497133	-1.26695	-0.341364	0.40709	0.812171	1	D430040D24Rik	MGI	MGI:2442526	D430040D24Rik		0008150 // biological_process (MGI:MGI:2156816|GO_REF:0000015 [ND])	0005575 // cellular_component (MGI:MGI:2156816|GO_REF:0000015 [ND])	0003674 // molecular_function (MGI:MGI:2156816|GO_REF:0000015 [ND])	RIKEN cDNA D430040D24 gene		gene	taxon:10090	20100202	MGI			229	0.287745	0.171096	2.69311	645	0.905988	1.22366	5.45359	218	0.386807	0.442058	2.45535	316	0.525221	0.391962	5.31154	203	0.379904
Fam178b	1	complement(36562692..36683183)	ENSMUSG00000046337	0.0210577	-1.28766	-0.364747	0.456319	0.908194	1	0.023473	1.05702	0.0800057	0.869991	0.972698	1	Fam178b	MGI	MGI:3026913	Fam178b		0008150 // biological_process (MGI:MGI:2156816|GO_REF:0000015 [ND])	0005575 // cellular_component (MGI:MGI:2156816|GO_REF:0000015 [ND])	0003674 // molecular_function (MGI:MGI:2156816|GO_REF:0000015 [ND])	family with sequence similarity 178, member B	1700024G10Rik|LOC381337	protein	taxon:10090	20100209	MGI			166	0.0136982	0.00814509	1.95221	508	0.0468608	0.0632917	4.29523	116	0.013517	0.0154477	1.30652	197	0.0215032	0.0160474	3.31131	79	0.00970929
Gm24133	1	36663965..36664039	ENSMUSG00000077939	0	#N/A	#N/A	#N/A	#N/A	#N/A	0	#N/A	#N/A	#N/A	#N/A	#N/A																	0	0	0	0	0	0	0	0	0	0	0	0	0	0	0	0	0	0
Cox5b	1	36691449..36693681	ENSMUSG00000061518	0.965581	-1.49823	-0.583256	0.27803	0.824349	1	0.965581	-1.33192	-0.41351	0.441566	0.830334	1	Cox5b	MGI	MGI:88475	Cox5b	contributes_to	0006123 // mitochondrial electron transport, cytochrome c to oxygen (MGI:MGI:4459044|GO_REF:0000033 [IBA] PANTHER:PTN000012880) /// 0042776 // mitochondrial ATP synthesis coupled proton transport (MGI:MGI:6201960|PMID:21873635 [IBA] PANTHER:PTN000012880) /// 0006123 // mitochondrial electron transport, cytochrome c to oxygen (MGI:MGI:6201960|PMID:21873635 [IBA] PANTHER:PTN000012880) /// 0042776 /…	0005739 // mitochondrion (MGI:MGI:3604933|PMID:16103131 [IDA]) /// 0005739 // mitochondrion (MGI:MGI:3852644|PMID:18614015 [HDA]) /// 0005739 // mitochondrion (MGI:MGI:3027425|PMID:14645204 [IDA]) /// 0005743 // mitochondrial inner membrane (MGI:MGI:3590069|PMID:12865426 [HDA]) /// 0043209 // myelin sheath (MGI:MGI:3834050|PMID:17634366 [HDA]) /// 0005739 // mitochondrion (MGI:MGI:2682130|PMID:14…	0004129 // cytochrome-c oxidase activity (MGI:MGI:6201960|PMID:21873635 [IBA] PANTHER:PTN000012880) /// 0004129 // cytochrome-c oxidase activity (MGI:MGI:4459044|GO_REF:0000033 [IBA] PANTHER:PTN000012880)	cytochrome c oxidase subunit 5B		protein	taxon:10090	20170228	GO_Central			66	0.293879	0.174744	0.776179	281	1.39869	1.88912	2.37591	223	1.40215	1.60243	2.51166	131	0.771575	0.575811	2.20194	145	0.961608
Actr1b	1	complement(36698114..36714422)	ENSMUSG00000037351	1.78289	-1.12585	-0.171012	0.509351	0.924221	1	1.78289	-1.27777	-0.353625	0.172572	0.643197	1	Actr1b	MGI	MGI:1917446	Actr1b		0008150 // biological_process (MGI:MGI:2156816|GO_REF:0000015 [ND])	0015630 // microtubule cytoskeleton (MGI:MGI:4834177|GO_REF:0000096 [ISO] UniProtKB:P42025) /// 0005869 // dynactin complex (MGI:MGI:2152098|GO_REF:0000002 [IEA] InterPro:IPR029909) /// 0005856 // cytoskeleton (MGI:MGI:1354194|GO_REF:0000004 [IEA] UniProtKB-KW:KW-0206) /// 0005737 // cytoplasm (MGI:MGI:4834177|GO_REF:0000096 [ISO] UniProtKB:P42025) /// 0005813 // centrosome (MGI:MGI:4834177|GO_RE…	0003674 // molecular_function (MGI:MGI:2156816|GO_REF:0000015 [ND]) /// 0005524 // ATP binding (MGI:MGI:1354194|GO_REF:0000004 [IEA] UniProtKB-KW:KW-0067) /// 0000166 // nucleotide binding (MGI:MGI:1354194|GO_REF:0000004 [IEA] UniProtKB-KW:KW-0547)	ARP1 actin-related protein 1B, centractin beta	2310066K23Rik|Arp1b	protein	taxon:10090	20190210	UniProt			2143	1.3065	0.776857	25.2023	3563	2.42825	3.27967	30.1258	2499	2.15139	2.45868	28.1464	1769	1.42658	1.06463	29.7345	1764	1.60173
4933424G06Rik	1	36710149..36757953	ENSMUSG00000102416	0.0022558	1.00578	0.00831305	0.992128	0.999004	1	0.00266671	1.11093	0.151773	0.85651	0.969622	1																	4	0.000831955	0.00049469	0.0470412	15	0.00348756	0.00471041	0.126828	8	0.00234961	0.00268522	0.0901046	10	0.0027512	0.00205317	0.168087	6	0.00185865
Gm33533	1	complement(36739048..36744792)	ENSMUSG00000104237	0.00275442	-1.16653	-0.222226	0.880968	#N/A	1	0.00347302	2.60249	1.37989	0.320947	0.760307	1																	2	0.00346141	0.00205819	0.0235206	0	0	0	0	0	0	0	0	0	0	0	0	4	0.0103107
Zap70	1	36761798..36782818	ENSMUSG00000026117	0.516514	1.45939	0.545362	0.170534	0.732592	1	0.517804	1.05659	0.0794167	0.841923	0.96581	1	Zap70	MGI	MGI:99613	Zap70		0018108 // peptidyl-tyrosine phosphorylation (MGI:MGI:893249|PMID:9208839 [IMP] MGI:MGI:3526403) /// 0045060 // negative thymic T cell selection (MGI:MGI:75253|PMID:7630421 [IMP] MGI:MGI:2677447) /// 0035556 // intracellular signal transduction (MGI:MGI:75253|PMID:7630421 [IMP] MGI:MGI:2677447) /// 0046638 // positive regulation of alpha-beta T cell differentiation (MGI:MGI:893249|PMID:9208839 [I…	0005737 // cytoplasm (MGI:MGI:3686961|PMID:17028588 [IDA]) /// 0042101 // T cell receptor complex (MGI:MGI:66058|PMID:8176201 [ISO] UniProtKB:P43403) /// 0005829 // cytosol (MGI:MGI:892833|PMID:9182527 [IDA]) /// 0005829 // cytosol (MGI:MGI:3513714|PMID:15599401 [IDA]) /// 0005911 // cell-cell junction (MGI:MGI:5544872|PMID:23793062 [IDA]) /// 0001772 // immunological synapse (MGI:MGI:3686961|PMI…	0005515 // protein binding (MGI:MGI:3656194|PMID:16501569 [IPI] UniProtKB:P06240) /// 0004713 // protein tyrosine kinase activity (MGI:MGI:82860|PMID:8798454 [IDA]) /// 0005515 // protein binding (MGI:MGI:3528803|PMID:15699074 [IPI] UniProtKB:Q811D0) /// 0004715 // non-membrane spanning protein tyrosine kinase activity (MGI:MGI:2152096|GO_REF:0000003 [IEA] EC:2.7.10.2) /// 0005515 // protein bind…	zeta-chain (TCR) associated protein kinase	Srk|TZK|ZAP-70	protein	taxon:10090	20190210	UniProt			302	0.142846	0.0849375	3.55161	478	0.252743	0.341362	4.04158	942	0.629183	0.719054	10.6098	466	0.29156	0.217586	7.83284	1130	0.796056
Tmem131	1	complement(36792191..36943666)	ENSMUSG00000026116	0.489342	1.18479	0.244626	0.33554	0.856372	1	0.567324	1.08348	0.115677	0.64886	0.910227	1	Tmem131	MGI	MGI:1927110	Tmem131			0016021 // integral component of membrane (MGI:MGI:1354194|GO_REF:0000004 [IEA] UniProtKB-KW:KW-0812) /// 0016020 // membrane (MGI:MGI:1354194|GO_REF:0000004 [IEA] UniProtKB-KW:KW-0472)	0003674 // molecular_function (MGI:MGI:2156816|GO_REF:0000015 [ND])	transmembrane protein 131	2610524E03Rik|CC28|D1Bwg0491e|Neg|Rw1|YR-23	protein	taxon:10090	20090505	MGI			6806	0.446747	0.26564	80.0405	9427	0.691725	0.934267	79.707	5934	0.550026	0.62859	66.8351	3570	0.30997	0.231325	60.007	4585	0.448244
Gm37506	1	complement(36871903..36872045)	ENSMUSG00000103016	0	#N/A	#N/A	#N/A	#N/A	#N/A	0	#N/A	#N/A	#N/A	#N/A	#N/A																	0	0	0	0	0	0	0	0	0	0	0	0	0	0	0	0	0	0
Gm38115	1	complement(36913601..36916539)	ENSMUSG00000102930	0.106056	2.97537	1.57307	0.200181	0.76403	1	0.312084	7.27576	2.8631	0.0192635	0.33101	1																	35	0.118408	0.0704068	0.41161	0	0	0	0	11	0.05255	0.0600561	0.123894	0	0	0	0	0	0
F830112A20Rik	1	complement(36922797..36926348)	ENSMUSG00000103159	0.391677	2.95002	1.56072	0.0770855	0.558929	1	0.503473	2.50533	1.325	0.133595	0.601636	1																	217	0.607435	0.361188	2.55198	28	0.0876172	0.118339	0.236745	24	0.0948675	0.108418	0.270314	0	0	0	0	0	0
n-R5s210	1	37005439..37005557	ENSMUSG00000095944	0	#N/A	#N/A	#N/A	#N/A	#N/A	0	#N/A	#N/A	#N/A	#N/A	#N/A																	0	0	0	0	0	0	0	0	0	0	0	0	0	0	0	0	0	0
Vwa3b	1	37026596..37187613	ENSMUSG00000050122	0.0712919	-1.21991	-0.28677	0.376188	0.877081	1	0.0712919	-1.14842	-0.199649	0.537806	0.87319	1	Vwa3b	MGI	MGI:1918103	Vwa3b		0008150 // biological_process (MGI:MGI:2156816|GO_REF:0000015 [ND])	0005575 // cellular_component (MGI:MGI:2156816|GO_REF:0000015 [ND])	0003674 // molecular_function (MGI:MGI:2156816|GO_REF:0000015 [ND])	von Willebrand factor A domain containing 3B	4921511C04Rik|A230074B11Rik	protein	taxon:10090	20100209	MGI			1117	0.068975	0.0410133	13.1362	1333	0.0920153	0.124279	11.2708	548	0.0477843	0.0546097	6.17216	994	0.081191	0.0605912	16.7078	723	0.066494
Gm37020	1	complement(37132273..37133264)	ENSMUSG00000103603	0	#N/A	#N/A	#N/A	#N/A	#N/A	0	#N/A	#N/A	#N/A	#N/A	#N/A																	0	0	0	0	0	0	0	0	0	0	0	0	0	0	0	0	0	0
Cnga3	1	37214434..37263384	ENSMUSG00000026114	0.00123451	2.11226	1.07879	0.275012	0.822805	1	0.00164563	2.15041	1.10461	0.26338	0.720283	1	Cnga3	MGI	MGI:1341818	Cnga3		0006811 // ion transport (MGI:MGI:1354194|GO_REF:0000004 [IEA] UniProtKB-KW:KW-0406) /// 0046549 // retinal cone cell development (MGI:MGI:4849309|PMID:21052544 [IMP] MGI:MGI:3608770) /// 0007601 // visual perception (MGI:MGI:1354194|GO_REF:0000004 [IEA] UniProtKB-KW:KW-0844) /// 0006811 // ion transport (MGI:MGI:2152098|GO_REF:0000002 [IEA] InterPro:IPR005821) /// 0032026 // response to magnesiu…	0005737 // cytoplasm (MGI:MGI:4417868|GO_REF:0000096 [ISO] RGD:70948) /// 0005886 // plasma membrane (MGI:MGI:1355614|PMID:10813773 [IDA]) /// 0043025 // neuronal cell body (MGI:MGI:4417868|GO_REF:0000096 [ISO] RGD:70948) /// 0016020 // membrane (MGI:MGI:2152098|GO_REF:0000002 [IEA] InterPro:IPR005821) /// 0097386 // glial cell projection (MGI:MGI:4417868|GO_REF:0000096 [ISO] RGD:70948) /// 00017…	0008022 // protein C-terminus binding (MGI:MGI:4417868|GO_REF:0000096 [ISO] RGD:70948) /// 0030553 // cGMP binding (MGI:MGI:6201960|PMID:21873635 [IBA] PANTHER:PTN000025806) /// 0005221 // intracellular cyclic nucleotide activated cation channel activity (MGI:MGI:1353088|PMID:10662822 [IPI] UniProtKB:Q9JJZ9) /// 0030553 // cGMP binding (MGI:MGI:4459044|GO_REF:0000033 [IBA] PANTHER:PTN000025806) /…	cyclic nucleotide gated channel alpha 3	CNG3	protein	taxon:10090	20190210	UniProt			0	0	0	0	6	0.00136237	0.00184006	0.0507311	6	0.00172095	0.00196677	0.0675784	4	0.00107472	0.00080204	0.0672347	0	0
1700074A21Rik	1	complement(37299352..37299697)	ENSMUSG00000102231	0	#N/A	#N/A	#N/A	#N/A	#N/A	0	#N/A	#N/A	#N/A	#N/A	#N/A																	0	0	0	0	0	0	0	0	0	0	0	0	0	0	0	0	0	0
Inpp4a	1	37299865..37410736	ENSMUSG00000026113	0.757521	1.14908	0.20048	0.409692	0.893633	1	0.757521	-1.05314	-0.0747037	0.758724	0.944524	1	Inpp4a	MGI	MGI:1931123	Inpp4a		0006798 // polyphosphate catabolic process (MGI:MGI:1928437|PMID:11087841 [TAS])	0005737 // cytoplasm (MGI:MGI:4459044|GO_REF:0000033 [IBA] PANTHER:PTN000257020) /// 0005737 // cytoplasm (MGI:MGI:6201960|PMID:21873635 [IBA] PANTHER:PTN000257020)	0016316 // phosphatidylinositol-3,4-bisphosphate 4-phosphatase activity (MGI:MGI:4459044|GO_REF:0000033 [IBA] PANTHER:PTN000257020) /// 0016787 // hydrolase activity (MGI:MGI:1354194|GO_REF:0000004 [IEA] UniProtKB-KW:KW-0378) /// 0016316 // phosphatidylinositol-3,4-bisphosphate 4-phosphatase activity (MGI:MGI:6201960|PMID:21873635 [IBA] PANTHER:PTN000257020) /// 0016316 // phosphatidylinositol-3,…	inositol polyphosphate-4-phosphatase, type I	107kDa	protein	taxon:10090	20170228	GO_Central			7625	0.683803	0.406597	89.6722	10722	1.07488	1.45176	90.6564	6214	0.786917	0.899318	69.9887	4614	0.547333	0.408464	77.5552	5201	0.694678
4930439A04Rik	1	complement(37329667..37334172)	ENSMUSG00000086064	0	#N/A	#N/A	#N/A	#N/A	#N/A	0	#N/A	#N/A	#N/A	#N/A	#N/A																	0	0	0	0	0	0	0	0	0	0	0	0	0	0	0	0	0	0
Gm37135	1	complement(37330971..37331504)	ENSMUSG00000102879	0.0388245	1.23631	0.306043	0.835965	#N/A	1	0.0388245	-14.209	-3.82873	0.0994469	0.555224	1																	0	0	0	0	0	0	0	0	0	0	0	0	0	0	0	0	7	0.194122
Coa5	1	complement(37417084..37430103)	ENSMUSG00000026112	1.37962	1.10597	0.145319	0.601396	0.949722	1	1.62551	1.17107	0.227824	0.412777	0.813988	1	Coa5	MGI	MGI:1923428	Coa5		0033617 // mitochondrial respiratory chain complex IV assembly (MGI:MGI:4459044|GO_REF:0000033 [IBA] PANTHER:PTN002007797) /// 0033617 // mitochondrial respiratory chain complex IV assembly (MGI:MGI:6201960|PMID:21873635 [IBA] PANTHER:PTN002007797)	0005739 // mitochondrion (MGI:MGI:3852644|PMID:18614015 [HDA]) /// 0005739 // mitochondrion (MGI:MGI:6201960|PMID:21873635 [IBA] PANTHER:PTN002007797|SGD:S000003795)	0003674 // molecular_function (MGI:MGI:2156816|GO_REF:0000015 [ND])	cytochrome C oxidase assembly factor 5	1700001A24Rik|6330578E17Rik|Pet191	protein	taxon:10090	20091230	MGI			1546	1.18062	0.702012	18.1814	2096	1.78931	2.41669	17.7221	1770	1.90872	2.18135	19.9356	943	0.952569	0.710884	15.8506	938	1.06687
Unc50	1	37430139..37439124	ENSMUSG00000026111	1.25244	1.00292	0.00420854	0.988715	0.998319	1	1.48989	1.11821	0.161189	0.587926	0.89021	1	Unc50	MGI	MGI:1914637	Unc50		0007166 // cell surface receptor signaling pathway (MGI:MGI:4417868|GO_REF:0000096 [ISO] RGD:621749) /// 0015031 // protein transport (MGI:MGI:1354194|GO_REF:0000004 [IEA] UniProtKB-KW:KW-0653)	0016021 // integral component of membrane (MGI:MGI:1354194|GO_REF:0000004 [IEA] UniProtKB-KW:KW-0812) /// 0005634 // nucleus (MGI:MGI:1354194|GO_REF:0000004 [IEA] UniProtKB-KW:KW-0539) /// 0016020 // membrane (MGI:MGI:1354194|GO_REF:0000004 [IEA] UniProtKB-KW:KW-0472) /// 0000139 // Golgi membrane (MGI:MGI:4417868|GO_REF:0000096 [ISO] RGD:621749) /// 0005794 // Golgi apparatus (MGI:MGI:3616518|PM…	0003723 // RNA binding (MGI:MGI:4417868|GO_REF:0000096 [ISO] RGD:621749)	unc-50 homolog	1110002A21Rik|GMH1	protein	taxon:10090	20080201	MGI			902	0.998052	0.593453	10.6078	1474	1.8232	2.46248	12.4629	863	1.34842	1.54102	9.72003	762	1.11528	0.832312	12.8082	593	0.977253
Mgat4a	1	complement(37439340..37541016)	ENSMUSG00000026110	0.505657	1.04529	0.063898	0.835816	0.986261	1	0.690097	1.2705	0.345394	0.262558	0.719693	1	Mgat4a	MGI	MGI:2662992	Mgat4a		0006487 // protein N-linked glycosylation (MGI:MGI:5578594|PMID:20015870 [IGI] MGI:MGI:2143974)	0005576 // extracellular region (MGI:MGI:1354194|GO_REF:0000004 [IEA] UniProtKB-KW:KW-0964) /// 0005794 // Golgi apparatus (MGI:MGI:1354194|GO_REF:0000004 [IEA] UniProtKB-KW:KW-0333) /// 0016021 // integral component of membrane (MGI:MGI:1354194|GO_REF:0000004 [IEA] UniProtKB-KW:KW-0812) /// 0016020 // membrane (MGI:MGI:1354194|GO_REF:0000004 [IEA] UniProtKB-KW:KW-0472)	0016740 // transferase activity (MGI:MGI:1354194|GO_REF:0000004 [IEA] UniProtKB-KW:KW-0808) /// 0016757 // transferase activity, transferring glycosyl groups (MGI:MGI:5613435|PMID:24619415 [IDA]) /// 0046872 // metal ion binding (MGI:MGI:1354194|GO_REF:0000004 [IEA] UniProtKB-KW:KW-0479) /// 0008454 // alpha-1,3-mannosylglycoprotein 4-beta-N-acetylglucosaminyltransferase activity (MGI:MGI:2152096…	mannoside acetylglucosaminyltransferase 4, isoenzyme A	9530018I07Rik|GnT-IVa	protein	taxon:10090	20190210	UniProt			2829	0.276645	0.164496	33.2699	8927	0.975859	1.31803	75.4794	4205	0.580661	0.663601	47.3612	2148	0.277848	0.207353	36.105	2865	0.417273
4930594C11Rik	1	complement(37485851..37488605)	ENSMUSG00000103948	0.294729	-2.9273	-1.54957	0.0752985	0.553843	1	0.294729	-1.23255	-0.301642	0.726681	0.935536	1																	0	0	0	0	72	0.290479	0.392331	0.608773	128	0.652331	0.745508	1.44167	29	0.138443	0.103318	0.487451	73	0.392392
2010300C02Rik	1	complement(37611677..37720085)	ENSMUSG00000026090	0.365177	-1.21639	-0.282601	0.298476	0.837372	1	0.365177	-1.38574	-0.470655	0.0834282	0.530454	1	2010300C02Rik	MGI	MGI:1919347	2010300C02Rik		0008150 // biological_process (MGI:MGI:2156816|GO_REF:0000015 [ND])	0005575 // cellular_component (MGI:MGI:2156816|GO_REF:0000015 [ND])	0003674 // molecular_function (MGI:MGI:2156816|GO_REF:0000015 [ND])	RIKEN cDNA 2010300C02 gene		protein	taxon:10090	20100202	MGI			3131	0.287165	0.170751	36.8215	4808	0.49295	0.665795	40.6525	2431	0.314847	0.359818	27.3805	3068	0.372208	0.277772	51.569	2626	0.358714
4930556I23Rik	1	37614259..37615372	ENSMUSG00000089767	1.78535	-2.44082	-1.28736	0.0342434	0.395743	1	1.78535	-1.90926	-0.933015	0.124175	0.590134	1																	47	0.419494	0.249436	0.552734	105	1.04763	1.41496	0.887794	134	1.68888	1.93012	1.50925	151	1.78274	1.33042	2.53811	300	3.988
4930470B04Rik	1	37660722..37662647	ENSMUSG00000104365	0.022054	43.3244	5.43711	0.0170596	0.289599	1	0.00329003	11.5726	3.53264	0.130389	0.596665	1																	0	0	0	0	0	0	0	0	0	0	0	0	0	0	0	0	0	0
Gm19863	1	complement(37694447..37696664)	ENSMUSG00000102650	0.0634104	2.72438	1.44593	0.258267	0.811462	1	0.0467641	1.49267	0.577899	0.654811	0.912197	1																	14	0.0627595	0.0373175	0.164644	0	0	0	0	0	0	0	0	7	0.041508	0.0309766	0.117661	0	0
Tsga10	1	complement(37754776..37866429)	ENSMUSG00000060771	0.105641	1.24384	0.314799	0.353816	0.867077	1	0.102822	1.06764	0.0944295	0.781	0.950373	1	Tsga10	MGI	MGI:2685063	Tsga10		0030031 // cell projection assembly (MGI:MGI:3032834|PMID:14585816 [IMP]) /// 0007283 // spermatogenesis (MGI:MGI:2152098|GO_REF:0000002 [IEA] InterPro:IPR033323)	0005737 // cytoplasm (MGI:MGI:3032834|PMID:14585816 [ISO] UniProtKB:Q9Z220) /// 0043005 // neuron projection (MGI:MGI:3625570|PMID:16643851 [IDA]) /// 0005856 // cytoskeleton (MGI:MGI:1354194|GO_REF:0000004 [IEA] UniProtKB-KW:KW-0206) /// 0031514 // motile cilium (MGI:MGI:3625570|PMID:16643851 [IDA]) /// 0005737 // cytoplasm (MGI:MGI:3032834|PMID:14585816 [IDA]) /// 0031514 // motile cilium (MGI:…	0005198 // structural molecule activity (MGI:MGI:3032834|PMID:14585816 [ISO] UniProtKB:Q9Z220) /// 0005515 // protein binding (MGI:MGI:3640039|PMID:16777103 [IPI] UniProtKB:Q61221-1)	testis specific 10	4933432N21Rik|Mtsga10	protein	taxon:10090	20040629	MGI			1500	0.133577	0.0794261	17.6404	721	0.0717737	0.0969398	6.09619	956	0.120216	0.137388	10.7675	595	0.0700872	0.0523047	10.0012	761	0.100932
Gm26805	1	37865299..37871388	ENSMUSG00000097268	0.00651772	-1.53465	-0.617914	0.594008	0.948237	1	0.00967541	1.78613	0.836836	0.441108	0.830119	1																	0	0	0	0	10	0.018251	0.0246504	0.0845518	2	0.00461097	0.00526958	0.0225261	0	0	0	0	4	0.0097266
Lipt1	1	37871738..37876228	ENSMUSG00000037216	0.0447995	-1.58144	-0.661243	0.443189	0.903009	1	0.0447995	-1.31113	-0.390806	0.648501	0.910107	1	Lipt1	MGI	MGI:3645211	Lipt1		0009249 // protein lipoylation (MGI:MGI:2152098|GO_REF:0000002 [IEA] InterPro:IPR004562) /// 0006464 // cellular protein modification process (MGI:MGI:2152098|GO_REF:0000002 [IEA] InterPro:IPR004143)	0005739 // mitochondrion (MGI:MGI:3852644|PMID:18614015 [HDA]) /// 0005739 // mitochondrion (MGI:MGI:4459044|GO_REF:0000033 [IBA] PANTHER:PTN002288949) /// 0005739 // mitochondrion (MGI:MGI:6201960|PMID:21873635 [IBA] PANTHER:PTN002288949)	0016740 // transferase activity (MGI:MGI:1354194|GO_REF:0000004 [IEA] UniProtKB-KW:KW-0808) /// 0016746 // transferase activity, transferring acyl groups (MGI:MGI:1354194|GO_REF:0000004 [IEA] UniProtKB-KW:KW-0012)	lipoyltransferase 1	EG623661	protein	taxon:10090	20170228	GO_Central			9	0.0199257	0.011848	0.105843	46	0.113846	0.153764	0.388938	10	0.0312634	0.035729	0.112631	10	0.0292855	0.0218552	0.168087	9	0.0296769
Mitd1	1	complement(37874801..37890411)	ENSMUSG00000026088	0.304929	-1.04734	-0.0667241	0.864054	0.987537	1	0.384569	1.07669	0.106607	0.784346	0.9509	1	Mitd1	MGI	MGI:1916278	Mitd1		0032091 // negative regulation of protein binding (MGI:MGI:4834177|GO_REF:0000096 [ISO] UniProtKB:Q8WV92) /// 0051301 // cell division (MGI:MGI:1354194|GO_REF:0000004 [IEA] UniProtKB-KW:KW-0132) /// 0000281 // mitotic cytokinesis (MGI:MGI:4834177|GO_REF:0000096 [ISO] UniProtKB:Q8WV92) /// 0061952 /// 0007049 // cell cycle (MGI:MGI:1354194|GO_REF:0000004 [IEA] UniProtKB-KW:KW-0131)	0043231 // intracellular membrane-bounded organelle (MGI:MGI:4834177|GO_REF:0000096 [ISO] UniProtKB:Q8WV92) /// 0016020 // membrane (MGI:MGI:1354194|GO_REF:0000004 [IEA] UniProtKB-KW:KW-0472) /// 0030496 // midbody (MGI:MGI:4834177|GO_REF:0000096 [ISO] UniProtKB:Q8WV92) /// 0005768 // endosome (MGI:MGI:1354194|GO_REF:0000004 [IEA] UniProtKB-KW:KW-0967) /// 0019898 // extrinsic component of membra…	0042803 // protein homodimerization activity (MGI:MGI:4834177|GO_REF:0000096 [ISO] UniProtKB:Q8WV92) /// 0019904 // protein domain specific binding (MGI:MGI:4834177|GO_REF:0000096 [ISO] UniProtKB:Q8WV92) /// 0035091 // phosphatidylinositol binding (MGI:MGI:4834177|GO_REF:0000096 [ISO] UniProtKB:Q8WV92)	MIT, microtubule interacting and transport, domain containing 1	1500032H18Rik	protein	taxon:10090	20130121	MGI			371	0.236296	0.140504	4.36307	672	0.478457	0.646219	5.68188	427	0.38404	0.438895	4.80933	251	0.211465	0.157812	4.21898	226	0.214386
Mrpl30	1	37890477..37898535	ENSMUSG00000026087	0.350125	-1.61938	-0.695439	0.150268	0.703789	1	0.398869	-1.00173	-0.00248992	0.995878	0.998399	1	Mrpl30	MGI	MGI:1333820	Mrpl30		0008150 // biological_process (MGI:MGI:2156816|GO_REF:0000015 [ND]) /// 0006412 // translation (MGI:MGI:2152098|GO_REF:0000002 [IEA] InterPro:IPR005996)	0015934 // large ribosomal subunit (MGI:MGI:2152098|GO_REF:0000002 [IEA] InterPro:IPR005996) /// 0005739 // mitochondrion (MGI:MGI:3852644|PMID:18614015 [HDA]) /// 0005762 // mitochondrial large ribosomal subunit (MGI:MGI:4834177|GO_REF:0000096 [ISO] UniProtKB:Q8TCC3) /// 0005761 // mitochondrial ribosome (MGI:MGI:1321352|PMID:9857009 [ISS]) /// 0005739 // mitochondrion (MGI:MGI:4459044|GO_REF:00…	0003674 // molecular_function (MGI:MGI:2156816|GO_REF:0000015 [ND]) /// 0003735 // structural constituent of ribosome (MGI:MGI:2152098|GO_REF:0000002 [IEA] InterPro:IPR005996)	mitochondrial ribosomal protein L30	2310001L22Rik|MRP-L28|Rpml28	protein	taxon:10090	20100209	MGI			147	0.181363	0.107841	1.72876	438	0.604084	0.815895	3.70337	250	0.43555	0.497763	2.81577	141	0.230109	0.171726	2.37002	163	0.299519
Lyg2	1	complement(37905923..37916493)	ENSMUSG00000061584	0.00126511	-1.23523	-0.304774	0.80322	0.983156	1	0.00298341	1.98733	0.990832	0.368291	0.789075	1	Lyg2	MGI	MGI:2685622	Lyg2		0009253 // peptidoglycan catabolic process (MGI:MGI:2152098|GO_REF:0000002 [IEA] InterPro:IPR002152) /// 0016998 // cell wall macromolecule catabolic process (MGI:MGI:2152098|GO_REF:0000002 [IEA] InterPro:IPR002152) /// 0042742 // defense response to bacterium (MGI:MGI:4834177|GO_REF:0000096 [ISO] UniProtKB:Q86SG7) /// 0050830 // defense response to Gram-positive bacterium (MGI:MGI:4834177|GO_REF…	0005576 // extracellular region (MGI:MGI:4834177|GO_REF:0000096 [ISO] UniProtKB:Q86SG7)	0016787 // hydrolase activity (MGI:MGI:1354194|GO_REF:0000004 [IEA] UniProtKB-KW:KW-0378) /// 0003796 // lysozyme activity (MGI:MGI:4834177|GO_REF:0000096 [ISO] UniProtKB:Q86SG7) /// 0016798 // hydrolase activity, acting on glycosyl bonds (MGI:MGI:1354194|GO_REF:0000004 [IEA] UniProtKB-KW:KW-0326)	lysozyme G-like 2	LOC332427	protein	taxon:10090	20170905	MGI			3	0.00282175	0.00167784	0.0352809	2	0.0021029	0.00284024	0.0169104	0	0	0	0	0	0	0	0	1	0.00140089
Gm15457	1	37933596..37954136	ENSMUSG00000087374	0.0012223	-5.53528	-2.46866	0.0924002	#N/A	1	0.0012223	-1.18405	-0.243733	0.819457	0.959529	1																	0	0	0	0	5	0.00270553	0.00365418	0.0422759	1	0.00068353	0.000781164	0.0112631	2	0.00128057	0.000955666	0.0336173	2	0.00144187
Lyg1	1	complement(37946736..37957759)	ENSMUSG00000026085	0.00190333	22.413	4.48627	0.0392623	#N/A	1	0.000415067	4.33149	2.11486	0.36424	#N/A	1	Lyg1	MGI	MGI:1916791	Lyg1		0009253 // peptidoglycan catabolic process (MGI:MGI:2152098|GO_REF:0000002 [IEA] InterPro:IPR002152) /// 0016998 // cell wall macromolecule catabolic process (MGI:MGI:2152098|GO_REF:0000002 [IEA] InterPro:IPR002152) /// 0008150 // biological_process (MGI:MGI:2156816|GO_REF:0000015 [ND]) /// 0008152 // metabolic process (MGI:MGI:1354194|GO_REF:0000004 [IEA] UniProtKB-KW:KW-0326)	0005576 // extracellular region (MGI:MGI:1354194|GO_REF:0000004 [IEA] UniProtKB-KW:KW-0964) /// 0005575 // cellular_component (MGI:MGI:2156816|GO_REF:0000015 [ND])	0003674 // molecular_function (MGI:MGI:2156816|GO_REF:0000015 [ND]) /// 0016787 // hydrolase activity (MGI:MGI:1354194|GO_REF:0000004 [IEA] UniProtKB-KW:KW-0378) /// 0003796 // lysozyme activity (MGI:MGI:2152098|GO_REF:0000002 [IEA] InterPro:IPR002152) /// 0016798 // hydrolase activity, acting on glycosyl bonds (MGI:MGI:1354194|GO_REF:0000004 [IEA] UniProtKB-KW:KW-0326)	lysozyme G-like 1	2300002O18Rik	protein	taxon:10090	20100209	MGI			0	0	0	0	0	0	0	0	0	0	0	0	0	0	0	0	0	0
Gm23409	1	37973967..37974203	ENSMUSG00000089141	0	#N/A	#N/A	#N/A	#N/A	#N/A	0	#N/A	#N/A	#N/A	#N/A	#N/A																	0	0	0	0	0	0	0	0	0	0	0	0	0	0	0	0	0	0
Txndc9	1	complement(37985189..37997893)	ENSMUSG00000058407	0.955571	-1.14094	-0.190225	0.524231	0.927274	1	1.28135	1.24664	0.318045	0.286528	0.734195	1	Txndc9	MGI	MGI:2138153	Txndc9		0045454 // cell redox homeostasis (MGI:MGI:2152098|GO_REF:0000002 [IEA] InterPro:IPR013766)	0005813 // centrosome (MGI:MGI:3806234|PMID:15009089 [IDA]) /// 0005737 // cytoplasm (MGI:MGI:3806234|PMID:15009089 [IDA]) /// 0005634 // nucleus (MGI:MGI:3806234|PMID:15009089 [IDA]) /// 0005856 // cytoskeleton (MGI:MGI:1354194|GO_REF:0000004 [IEA] UniProtKB-KW:KW-0206) /// 0030496 // midbody (MGI:MGI:3806234|PMID:15009089 [IDA]) /// 0005829 // cytosol (MGI:MGI:4834177|GO_REF:0000096 [ISO] UniPr…		thioredoxin domain containing 9	Apacd|ATP binding protein associated with cell differentiation	protein	taxon:10090	20121002	MGI			832	0.651121	0.387164	9.78456	1698	1.48548	2.00634	14.3569	1099	1.21451	1.38799	12.3781	661	0.684262	0.510651	11.1105	637	0.742478
Eif5b	1	37998010..38055579	ENSMUSG00000026083	1.19206	-1.40621	-0.491816	0.133548	0.678781	1	1.34263	1.23748	0.307401	0.348274	0.776772	1	Eif5b	MGI	MGI:2441772	Eif5b		0006417 // regulation of translation (MGI:MGI:6201960|PMID:21873635 [IBA] PANTHER:PTN000561881|SGD:S000000033|UniProtKB:O60841) /// 0006413 // translational initiation (MGI:MGI:6201960|PMID:21873635 [IBA] PANTHER:PTN000561881|SGD:S000000033|UniProtKB:O60841) /// 0006446 // regulation of translational initiation (MGI:MGI:4834177|GO_REF:0000096 [ISO] UniProtKB:O60841) /// 0006412 // translation (MG…	0005737 // cytoplasm (MGI:MGI:4834177|GO_REF:0000096 [ISO] UniProtKB:O60841)	0003743 // translation initiation factor activity (MGI:MGI:6201960|PMID:21873635 [IBA] PANTHER:PTN000561881) /// 0046872 // metal ion binding (MGI:MGI:1354194|GO_REF:0000004 [IEA] UniProtKB-KW:KW-0479) /// 0016787 // hydrolase activity (MGI:MGI:1354194|GO_REF:0000004 [IEA] UniProtKB-KW:KW-0378) /// 0003743 // translation initiation factor activity (MGI:MGI:4834177|GO_REF:0000096 [ISO] UniProtKB:O…	eukaryotic translation initiation factor 5B	A030003E17Rik|IF2	protein	taxon:10090	20190210	UniProt			3751	0.647834	0.385209	44.1128	4555	0.87942	1.18777	38.5133	6187	1.50891	1.72444	69.6846	2880	0.657949	0.491014	48.409	8810	2.2662
Rev1	1	complement(38052786..38129801)	ENSMUSG00000026082	0.262992	1.235	0.304512	0.322213	0.849093	1	0.386908	1.44237	0.528436	0.0857754	0.533424	1	Rev1	MGI	MGI:1929074	Rev1		0006281 // DNA repair (MGI:MGI:2152098|GO_REF:0000002 [IEA] InterPro:IPR036775|InterPro:IPR017961|InterPro:IPR012112|InterPro:IPR001126) /// 0006281 // DNA repair (MGI:MGI:1354194|GO_REF:0000004 [IEA] UniProtKB-KW:KW-0234) /// 0006974 // cellular response to DNA damage stimulus (MGI:MGI:1354194|GO_REF:0000004 [IEA] UniProtKB-KW:KW-0227) /// 0009411 // response to UV (MGI:MGI:4834177|GO_REF:000009…	0005634 // nucleus (MGI:MGI:1354194|GO_REF:0000004 [IEA] UniProtKB-KW:KW-0539)	0016740 // transferase activity (MGI:MGI:1354194|GO_REF:0000004 [IEA] UniProtKB-KW:KW-0808) /// 0016779 // nucleotidyltransferase activity (MGI:MGI:2152098|GO_REF:0000002 [IEA] InterPro:IPR012112) /// 0046872 // metal ion binding (MGI:MGI:1354194|GO_REF:0000004 [IEA] UniProtKB-KW:KW-0479) /// 0003677 // DNA binding (MGI:MGI:1354194|GO_REF:0000004 [IEA] UniProtKB-KW:KW-0238) /// 0003684 // damaged…	REV1, DNA directed polymerase	1110027I23Rik|REV1|Rev1l	protein	taxon:10090	20190210	UniProt			2784	0.359419	0.213715	32.7406	2416	0.348674	0.470931	20.4277	1564	0.285125	0.325851	17.6154	853	0.145668	0.108709	14.3378	800	0.153825
Gm37062	1	complement(38076295..38077305)	ENSMUSG00000103804	0.14147	2.89813	1.53512	0.155212	0.709975	1	0.225186	3.21046	1.68278	0.118736	0.58463	1																	4	0.0393389	0.0233913	0.0470412	6	0.0659636	0.0890925	0.0507311	7	0.0972134	0.111099	0.0788415	5	0.0650451	0.0485419	0.0840434	0	0
Gm5099	1	38132083..38159892	ENSMUSG00000102716	0.00409751	1.24801	0.319634	0.719939	0.971761	1	0.0121153	2.84386	1.50785	0.0852311	0.533291	1	Gm5099	MGI	MGI:3644917	Gm5099		0008150 // biological_process (MGI:MGI:2156816|GO_REF:0000015 [ND])	0005575 // cellular_component (MGI:MGI:2156816|GO_REF:0000015 [ND])	0003674 // molecular_function (MGI:MGI:2156816|GO_REF:0000015 [ND])	predicted gene 5099		gene	taxon:10090	20100202	MGI			1	0.00035753	0.000212591	0.0117603	8	0.00319737	0.00431847	0.0676414	21	0.0106022	0.0121166	0.236524	1	0.000472928	0.000352937	0.0168087	11	0.00585747
Aff3	1	complement(38177326..38664955)	ENSMUSG00000037138	0.705508	1.53277	0.616138	0.0838673	0.575093	1	0.659516	1.44759	0.533652	0.134332	0.602945	1	Aff3	MGI	MGI:106927	Aff3		0035116 // embryonic hindlimb morphogenesis (PMID:18616733 [IEP]) /// 0006351 // transcription, DNA-templated (MGI:MGI:2178202|PMID:11923441 [TAS]) /// 0035116 // embryonic hindlimb morphogenesis (MGI:MGI:4834177|GO_REF:0000096 [ISO] UniProtKB:P51826) /// 0006355 // regulation of transcription, DNA-templated (MGI:MGI:6201960|PMID:21873635 [IBA] FB:FBgn0041111|PANTHER:PTN000829417) /// 0034612 // …	0005634 // nucleus (MGI:MGI:6201960|PMID:21873635 [IBA] PANTHER:PTN000829417) /// 0016604 // nuclear body (MGI:MGI:4834177|GO_REF:0000096 [ISO] UniProtKB:P51826) /// 0005634 // nucleus (MGI:MGI:78128|PMID:8555498 [IDA]) /// 0008023 // transcription elongation factor complex (MGI:MGI:6201960|PMID:21873635 [IBA] PANTHER:PTN000829417) /// 0005634 // nucleus (MGI:MGI:4834177|GO_REF:0000096 [ISO] UniP…	0003690 // double-stranded DNA binding (MGI:MGI:4459044|GO_REF:0000033 [IBA] PANTHER:PTN000829417) /// 0003700 // transcription factor activity, sequence-specific DNA binding (MGI:MGI:4459044|GO_REF:0000033 [IBA] PANTHER:PTN000829417) /// 0003677 // DNA binding (MGI:MGI:1354194|GO_REF:0000004 [IEA] UniProtKB-KW:KW-0238) /// 0003690 // double-stranded DNA binding (MGI:MGI:4834177|GO_REF:0000096 [I…	AF4/FMR2 family, member 3	3222402O04Rik|Laf4|LAF-4	protein	taxon:10090	20190210	UniProt			31684	0.646045	0.384145	372.613	37178	0.847422	1.14456	314.347	12712	0.366018	0.418299	143.176	14192	0.38278	0.285661	238.549	10089	0.306391
Gm16150	1	38235420..38246666	ENSMUSG00000085391	0	#N/A	#N/A	#N/A	#N/A	#N/A	0	#N/A	#N/A	#N/A	#N/A	#N/A																	0	0	0	0	0	0	0	0	0	0	0	0	0	0	0	0	0	0
Gm16151	1	38307902..38311930	ENSMUSG00000085280	0	#N/A	#N/A	#N/A	#N/A	#N/A	0	#N/A	#N/A	#N/A	#N/A	#N/A																	0	0	0	0	0	0	0	0	0	0	0	0	0	0	0	0	0	0
Gm16152	1	38384949..38393974	ENSMUSG00000087131	0.0185066	-103.313	-6.69088	0.00232312	0.104727	1	0.0185066	-125.669	-6.97348	0.00214965	0.126394	1																	84	0.0925331	0.0550212	0.987864	0	0	0	0	0	0	0	0	0	0	0	0	0	0
2610300A13Rik	1	38767184..38767686	ENSMUSG00000103531	0.0111653	1.20504	0.269079	0.855754	#N/A	1	0.0111653	-1.5669	-0.647909	0.695863	#N/A	1																	0	0	0	0	0	0	0	0	2	0.0558266	0.0638007	0.0225261	0	0	0	0	0	0
Lonrf2	1	complement(38793645..38836711)	ENSMUSG00000048814	0.00787665	-1.02051	-0.0292857	0.968285	0.997023	1	0.00787665	-1.68846	-0.755708	0.310593	0.75295	1																	32	0.00738786	0.0043929	0.376329	15	0.00387125	0.00522863	0.126828	38	0.0123885	0.014158	0.427997	20	0.00610775	0.00455809	0.336173	28	0.00962791
Chst10	1	complement(38863867..38898161)	ENSMUSG00000026080	0.0713534	1.90629	0.930769	0.0617499	0.516817	1	0.0578033	1.17682	0.23489	0.638386	0.907353	1	Chst10	MGI	MGI:2138283	Chst10		0016051 // carbohydrate biosynthetic process (MGI:MGI:2152098|GO_REF:0000002 [IEA] InterPro:IPR018011) /// 0005975 // carbohydrate metabolic process (MGI:MGI:1354194|GO_REF:0000004 [IEA] UniProtKB-KW:KW-0119) /// 0007616 // long-term memory (MGI:MGI:2386824|PMID:12213450 [IMP] MGI:MGI:2388475) /// 0007612 // learning (MGI:MGI:2386824|PMID:12213450 [IMP] MGI:MGI:2388475)	0005794 // Golgi apparatus (MGI:MGI:1354194|GO_REF:0000004 [IEA] UniProtKB-KW:KW-0333) /// 0016021 // integral component of membrane (MGI:MGI:1354194|GO_REF:0000004 [IEA] UniProtKB-KW:KW-0812) /// 0016020 // membrane (MGI:MGI:1354194|GO_REF:0000004 [IEA] UniProtKB-KW:KW-0472) /// 0016021 // integral component of membrane (MGI:MGI:2152098|GO_REF:0000002 [IEA] InterPro:IPR018011|InterPro:IPR005331)	0016740 // transferase activity (MGI:MGI:1354194|GO_REF:0000004 [IEA] UniProtKB-KW:KW-0808) /// 0016232 // HNK-1 sulfotransferase activity (MGI:MGI:4417868|GO_REF:0000096 [ISO] RGD:621216) /// 0008146 // sulfotransferase activity (MGI:MGI:2386824|PMID:12213450 [IMP] MGI:MGI:2388475)	carbohydrate sulfotransferase 10	Hnk-1st|ST	protein	taxon:10090	20190210	UniProt			118	0.0342109	0.0203422	1.38771	71	0.0230108	0.0310791	0.600318	218	0.0892493	0.101997	2.45535	52	0.019942	0.0148823	0.874051	127	0.0548392
Gm37707	1	38884754..38888072	ENSMUSG00000103647	0.00842182	29.8722	4.90073	0.0329614	#N/A	1	0.00254558	15.9614	3.99652	0.0855092	0.533297	1																	0	0	0	0	0	0	0	0	0	0	0	0	0	0	0	0	0	0
Nms	1	38939149..38950276	ENSMUSG00000067604	0	#N/A	#N/A	#N/A	#N/A	#N/A	0	#N/A	#N/A	#N/A	#N/A	#N/A	Nms	MGI	MGI:3583618	Nms		0007218 // neuropeptide signaling pathway (MGI:MGI:3579705|PMID:15635449 [ISO] UniProtKB:Q5H8A2) /// 0045475 // locomotor rhythm (MGI:MGI:3579705|PMID:15635449 [ISO] UniProtKB:Q5H8A2)	0005576 // extracellular region (MGI:MGI:1354194|GO_REF:0000004 [IEA] UniProtKB-KW:KW-0964)	0001664 // G-protein coupled receptor binding (MGI:MGI:3579705|PMID:15635449 [ISO] UniProtKB:Q5H8A2)	neuromedin S		protein	taxon:10090	20060120	MGI			0	0	0	0	0	0	0	0	0	0	0	0	0	0	0	0	0	0
Pdcl3	1	38985608..38997238	ENSMUSG00000026078	1.45734	-1.37119	-0.455433	0.0941361	0.598964	1	1.45734	-1.21596	-0.282095	0.29967	0.745221	1	Pdcl3	MGI	MGI:1916083	Pdcl3		0006915 // apoptotic process (MGI:MGI:1354194|GO_REF:0000004 [IEA] UniProtKB-KW:KW-0053) /// 0001525 // angiogenesis (MGI:MGI:1354194|GO_REF:0000004 [IEA] UniProtKB-KW:KW-0037) /// 2000059 // negative regulation of protein ubiquitination involved in ubiquitin-dependent protein catabolic process (MGI:MGI:2154458|GO_REF:0000008 [ISO] UniProtKB:Q9H2J4) /// 0045766 // positive regulation of angiogene…	0005634 // nucleus (MGI:MGI:4834177|GO_REF:0000096 [ISO] UniProtKB:Q9H2J4) /// 0005737 // cytoplasm (MGI:MGI:3688355|PMID:15371430 [ISS] UniProtKB:Q9H2J4) /// 0005737 // cytoplasm (MGI:MGI:4834177|GO_REF:0000096 [ISO] UniProtKB:Q9H2J4) /// 0005829 // cytosol (MGI:MGI:4834177|GO_REF:0000096 [ISO] UniProtKB:Q9H2J4)	0044183 // protein binding involved in protein folding (MGI:MGI:2154458|GO_REF:0000008 [ISO] UniProtKB:Q9H2J4) /// 0043184 // vascular endothelial growth factor receptor 2 binding (MGI:MGI:5527116|PMID:23792958 [IPI] UniProtKB:P35918)	phosducin-like 3	1110061A19Rik	protein	taxon:10090	20190210	UniProt			1215	1.03866	0.617597	14.2888	1520	1.45255	1.96186	12.8519	1540	1.85902	2.12455	17.3451	998	1.12852	0.842192	16.7751	1420	1.80796
Gm37309	1	38992678..38994316	ENSMUSG00000103046	0	#N/A	#N/A	#N/A	#N/A	#N/A	0	#N/A	#N/A	#N/A	#N/A	#N/A																	0	0	0	0	0	0	0	0	0	0	0	0	0	0	0	0	0	0
Gm37821	1	complement(39048648..39057637)	ENSMUSG00000104188	0.00181253	2.8809	1.52652	0.292951	0.833984	1	0.0026232	2.52786	1.33792	0.359594	0.784572	1																	2	0.00221199	0.00131527	0.0235206	0	0	0	0	0	0	0	0	1	0.00146297	0.00109179	0.0168087	0	0
Gm37091	1	complement(39081252..39083338)	ENSMUSG00000103182	0.00493028	1.64823	0.720919	0.617158	#N/A	1	0.00426061	-6.17676	-2.62685	0.247489	#N/A	1																	0	0	0	0	4	0.021303	0.0287726	0.0338207	0	0	0	0	0	0	0	0	0	0
Mir6349	1	complement(39186896..39186992)	ENSMUSG00000098833	0	#N/A	#N/A	#N/A	#N/A	#N/A	0	#N/A	#N/A	#N/A	#N/A	#N/A																	0	0	0	0	0	0	0	0	0	0	0	0	0	0	0	0	0	0
Npas2	1	39193731..39363236	ENSMUSG00000026077	0.0619153	-1.25594	-0.328767	0.417724	0.895082	1	0.105698	1.50874	0.593346	0.143141	0.61636	1	Npas2	MGI	MGI:109232	Npas2		0051775 // response to redox state (MGI:MGI:4834177|GO_REF:0000096 [ISO] UniProtKB:Q99743) /// 0045893 // positive regulation of transcription, DNA-templated (MGI:MGI:4834177|GO_REF:0000096 [ISO] UniProtKB:Q99743) /// 0006974 // cellular response to DNA damage stimulus (MGI:MGI:1354194|GO_REF:0000004 [IEA] UniProtKB-KW:KW-0227) /// 0060548 // negative regulation of cell death (MGI:MGI:4834177|GO_…	0005667 // transcription factor complex (MGI:MGI:2154458|GO_REF:0000008 [ISO] UniProtKB:Q99743) /// 0005634 // nucleus (MGI:MGI:4834177|GO_REF:0000096 [ISO] UniProtKB:Q99743) /// 0005654 // nucleoplasm (MGI:MGI:4834177|GO_REF:0000096 [ISO] UniProtKB:Q99743) /// 0005829 // cytosol (MGI:MGI:4834177|GO_REF:0000096 [ISO] UniProtKB:Q99743) /// 0005737 // cytoplasm (MGI:MGI:2152098|GO_REF:0000002 [IEA]…	0003677 // DNA binding (MGI:MGI:2154458|GO_REF:0000008 [ISO] UniProtKB:Q99743) /// 0003700 // transcription factor activity, sequence-specific DNA binding (MGI:MGI:2152098|GO_REF:0000002 [IEA] InterPro:IPR001067) /// 0005515 // protein binding (MGI:MGI:5559671|PMID:14645221 [IPI] UniProtKB:B2RWS6) /// 0046872 // metal ion binding (MGI:MGI:1354194|GO_REF:0000004 [IEA] UniProtKB-KW:KW-0479) /// 005…	neuronal PAS domain protein 2	bHLHe9|MOP4	protein	taxon:10090	20140422	UniProt			415	0.0243431	0.0144747	4.88052	1698	0.111341	0.150381	14.3569	871	0.072146	0.0824512	9.81013	504	0.0391058	0.0291839	8.47157	717	0.0626401
Rpl31	1	39367842..39371911	ENSMUSG00000073702	2.42422	-1.19797	-0.260591	0.404468	0.892062	1	2.65285	1.05623	0.0789307	0.800502	0.955288	1	Rpl31	MGI	MGI:2149632	Rpl31		0006412 // translation (MGI:MGI:2152098|GO_REF:0000002 [IEA] InterPro:IPR000054|InterPro:IPR020052) /// 0002181 // cytoplasmic translation (MGI:MGI:6201960|PMID:21873635 [IBA] PANTHER:PTN000102776) /// 0002181 // cytoplasmic translation (MGI:MGI:4834177|GO_REF:0000096 [ISO] UniProtKB:P62899) /// 0002181 // cytoplasmic translation (MGI:MGI:4459044|GO_REF:0000033 [IBA] PANTHER:PTN000102776)	0005654 // nucleoplasm (MGI:MGI:4417868|GO_REF:0000096 [ISO] RGD:621202) /// 0022625 // cytosolic large ribosomal subunit (MGI:MGI:4834177|GO_REF:0000096 [ISO] UniProtKB:P62899) /// 0045202 // synapse (MGI:MGI:6189245|PMID:16452087 [EXP]) /// 0022625 // cytosolic large ribosomal subunit (MGI:MGI:4417868|GO_REF:0000096 [ISO] RGD:621202) /// 0022625 // cytosolic large ribosomal subunit (MGI:MGI:445…	0003735 // structural constituent of ribosome (MGI:MGI:4459044|GO_REF:0000033 [IBA] PANTHER:PTN000102776) /// 0003735 // structural constituent of ribosome (MGI:MGI:6201960|PMID:21873635 [IBA] PANTHER:PTN000102776) /// 0005515 // protein binding (MGI:MGI:5787727|PMID:26581985 [IPI] UniProtKB:O41974)	ribosomal protein L31	Dts	protein	taxon:10090	20170228	GO_Central			439	1.07247	0.6377	5.16277	1245	3.4	4.59215	10.5267	924	3.18755	3.64285	10.4071	634	2.04876	1.52895	10.6567	663	2.41234
Tbc1d8	1	complement(39371492..39478755)	ENSMUSG00000003134	1.39652	1.1383	0.186879	0.57506	0.94473	1	1.70352	1.08545	0.118288	0.722707	0.934499	1	Tbc1d8	MGI	MGI:1927225	Tbc1d8		0006886 // intracellular protein transport (MGI:MGI:6201960|PMID:21873635 [IBA] PANTHER:PTN000537561) /// 0090630 // activation of GTPase activity (MGI:MGI:4459044|GO_REF:0000033 [IBA] PANTHER:PTN000537561) /// 0006886 // intracellular protein transport (MGI:MGI:4459044|GO_REF:0000033 [IBA] PANTHER:PTN000537561) /// 0090630 // activation of GTPase activity (MGI:MGI:6201960|PMID:21873635 [IBA] PAN…	0005623 // cell (MGI:MGI:6201960|PMID:21873635 [IBA] MGI:MGI:2385326|PANTHER:PTN000537561|SGD:S000003332)	0005096 // GTPase activator activity (MGI:MGI:6201960|PMID:21873635 [IBA] PANTHER:PTN000537561) /// 0005096 // GTPase activator activity (MGI:MGI:4459044|GO_REF:0000033 [IBA] PANTHER:PTN000537561) /// 0017137 // Rab GTPase binding (MGI:MGI:4459044|GO_REF:0000033 [IBA] PANTHER:PTN000537561) /// 0017137 // Rab GTPase binding (MGI:MGI:6201960|PMID:21873635 [IBA] PANTHER:PTN000537561)	TBC1 domain family, member 8	AD3|BUB2-like protein 1|GRAM domain|HBLP1	protein	taxon:10090	20170228	GO_Central			10248	0.949945	0.564848	120.519	22621	2.34402	3.16591	191.265	10968	1.43566	1.64073	123.533	10407	1.27605	0.95229	174.928	7076	0.976905
Gm37265	1	complement(39419048..39419932)	ENSMUSG00000102607	0	#N/A	#N/A	#N/A	#N/A	#N/A	0	#N/A	#N/A	#N/A	#N/A	#N/A																	0	0	0	0	0	0	0	0	0	0	0	0	0	0	0	0	0	0
Gm24826_1	1	39519533..39519747	ENSMUSG00000065629	0.0406226	1.54613	0.628665	0.644058	#N/A	1	0.0348085	-1.37489	-0.459317	0.760209	#N/A	1																	0	0	0	0	1	0.051697	0.0698237	0.00845518	0	0	0	0	2	0.122345	0.0913039	0.0336173	0	0
Gm24826_2	1	39519533..39519748	ENSMUSG00000104827	0.00944037	3.18069	1.66934	0.441355	#N/A	1	0	1.03327	0.0472122	0.985704	#N/A	1																	0	0	0	0	0	0	0	0	0	0	0	0	0	0	0	0	0	0
Cnot11	1	39534992..39546889	ENSMUSG00000003135	0.90291	-1.26532	-0.339504	0.307363	0.839408	1	0.955548	-1.03087	-0.043866	0.895015	0.979605	1	Cnot11	MGI	MGI:106580	Cnot11		0031047 // gene silencing by RNA (MGI:MGI:1354194|GO_REF:0000004 [IEA] UniProtKB-KW:KW-0943) /// 0008150 // biological_process (MGI:MGI:2156816|GO_REF:0000015 [ND]) /// 0006417 // regulation of translation (MGI:MGI:1354194|GO_REF:0000004 [IEA] UniProtKB-KW:KW-0810)	0005634 // nucleus (MGI:MGI:1354194|GO_REF:0000004 [IEA] UniProtKB-KW:KW-0539) /// 0030014 // CCR4-NOT complex (MGI:MGI:4834177|GO_REF:0000096 [ISO] UniProtKB:Q9UKZ1) /// 0005737 // cytoplasm (MGI:MGI:1354194|GO_REF:0000004 [IEA] UniProtKB-KW:KW-0963)	0003674 // molecular_function (MGI:MGI:2156816|GO_REF:0000015 [ND])	CCR4-NOT transcription complex, subunit 11	2410015L18Rik|D1Bwg0212e	protein	taxon:10090	20100202	MGI			576	0.481351	0.286216	6.77393	1699	1.58717	2.14368	14.3654	757	0.893308	1.02091	8.52614	630	0.696406	0.519714	10.5895	688	0.856314
Gm15832	1	complement(39547570..39552002)	ENSMUSG00000085894	0.916916	-1.63786	-0.711814	0.250476	0.806595	1	0.916916	-1.28786	-0.36498	0.555409	0.880523	1																	148	0.331953	0.197383	1.74052	1353	3.39238	4.58185	11.4399	111	0.351564	0.401781	1.2502	78	0.231416	0.172701	1.31108	83	0.277267
Snord89	1	complement(39548745..39548854)	ENSMUSG00000077704	18.3135	2.28482	1.19208	0.127693	0.668667	1	8.83336	-2.16603	-1.11505	0.15765	0.630786	1	Snord89	MGI	MGI:3819562	Snord89		0008150 // biological_process (MGI:MGI:2156816|GO_REF:0000015 [ND])	0005575 // cellular_component (MGI:MGI:2156816|GO_REF:0000015 [ND])	0003674 // molecular_function (MGI:MGI:2156816|GO_REF:0000015 [ND])	small nucleolar RNA, C/D box 89	MBII-289	gene	taxon:10090	20100209	MGI			381	34.4386	20.4776	4.48067	3	0.303133	0.409421	0.0253655	23	2.93572	3.35505	0.259051	25	2.98912	2.23072	0.420217	26	3.50025
Rnf149	1	complement(39551296..39577405)	ENSMUSG00000048234	1.86865	-1.36259	-0.446354	0.340959	0.858968	1	2.56061	1.25995	0.333367	0.476866	0.845856	1	Rnf149	MGI	MGI:2677438	Rnf149		0006511 // ubiquitin-dependent protein catabolic process (MGI:MGI:4459044|GO_REF:0000033 [IBA] PANTHER:PTN001864905) /// 0035690 // cellular response to drug (MGI:MGI:5467188|PMID:22628551 [IDA]) /// 0043409 // negative regulation of MAPK cascade (MGI:MGI:5467188|PMID:22628551 [IDA]) /// 0031647 // regulation of protein stability (MGI:MGI:5467188|PMID:22628551 [IDA]) /// 0006511 // ubiquitin-depe…	0016021 // integral component of membrane (MGI:MGI:1354194|GO_REF:0000004 [IEA] UniProtKB-KW:KW-0812) /// 0016020 // membrane (MGI:MGI:1354194|GO_REF:0000004 [IEA] UniProtKB-KW:KW-0472)	0016740 // transferase activity (MGI:MGI:1354194|GO_REF:0000004 [IEA] UniProtKB-KW:KW-0808) /// 0005515 // protein binding (MGI:MGI:5467188|PMID:22628551 [IPI] UniProtKB:P28028) /// 0046872 // metal ion binding (MGI:MGI:1354194|GO_REF:0000004 [IEA] UniProtKB-KW:KW-0479) /// 0061630 // ubiquitin protein ligase activity (MGI:MGI:4459044|GO_REF:0000033 [IBA] PANTHER:PTN001864905) /// 0061630 // ubiq…	ring finger protein 149	1600023E10Rik|Greul4	protein	taxon:10090	20140121	MGI			1191	0.453543	0.269681	14.0065	13431	5.71749	7.72223	113.562	2653	1.42662	1.6304	29.8809	1406	0.70823	0.528538	23.633	1829	1.03735
Gm23722	1	complement(39573746..39573875)	ENSMUSG00000064936	0	#N/A	#N/A	#N/A	#N/A	#N/A	0	#N/A	#N/A	#N/A	#N/A	#N/A																	0	0	0	0	0	0	0	0	0	0	0	0	0	0	0	0	0	0
Creg2	1	complement(39618406..39651474)	ENSMUSG00000050967	0.0272002	2.08061	1.05701	0.109761	0.637292	1	0.0244923	1.3475	0.430286	0.516553	0.864357	1	Creg2	MGI	MGI:1928333	Creg2		0008150 // biological_process (MGI:MGI:2156816|GO_REF:0000015 [ND])	0005576 // extracellular region (MGI:MGI:1354194|GO_REF:0000004 [IEA] UniProtKB-KW:KW-0964) /// 0005783 // endoplasmic reticulum (MGI:MGI:2429792|PMID:12408961 [IDA]) /// 0005794 // Golgi apparatus (MGI:MGI:2429792|PMID:12408961 [IDA])	0003674 // molecular_function (MGI:MGI:2156816|GO_REF:0000015 [ND]) /// 0048037 // cofactor binding (MGI:MGI:2152098|GO_REF:0000002 [IEA] InterPro:IPR012349)	cellular repressor of E1A-stimulated genes 2	A830098L22Rik	protein	taxon:10090	20100202	MGI			10	0.00300671	0.00178783	0.117603	87	0.0292417	0.0394948	0.735601	88	0.0373629	0.0426997	0.99115	19	0.00755663	0.00563937	0.319365	45	0.0201516
D930019O06Rik	1	39650176..39657390	ENSMUSG00000097083	0.0154511	3.04648	1.60714	0.102496	0.620939	1	0.00919684	1.41261	0.498358	0.622089	0.902971	1																	3	0.00413426	0.00245828	0.0352809	9	0.0138647	0.0187261	0.0760966	0	0	0	0	6	0.0109373	0.0081623	0.100852	0	0
Rfx8	1	complement(39665301..39720997)	ENSMUSG00000057173	0.00643269	-1.0091	-0.0130683	0.984279	0.997391	1	0.00643269	-1.1161	-0.158473	0.811648	0.957324	1	Rfx8	MGI	MGI:3588206	Rfx8		0006355 // regulation of transcription, DNA-templated (MGI:MGI:2152098|GO_REF:0000002 [IEA] InterPro:IPR003150) /// 0006357 // regulation of transcription from RNA polymerase II promoter (MGI:MGI:6201960|PMID:21873635 [IBA] PANTHER:PTN000289470) /// 0006357 // regulation of transcription from RNA polymerase II promoter (MGI:MGI:4459044|GO_REF:0000033 [IBA] PANTHER:PTN000289470)	0005634 // nucleus (MGI:MGI:4459044|GO_REF:0000033 [IBA] PANTHER:PTN000289470) /// 0005634 // nucleus (MGI:MGI:6201960|PMID:21873635 [IBA] PANTHER:PTN000289470)	0003677 // DNA binding (MGI:MGI:2152098|GO_REF:0000002 [IEA] InterPro:IPR003150) /// 0003677 // DNA binding (MGI:MGI:1354194|GO_REF:0000004 [IEA] UniProtKB-KW:KW-0238) /// 0003700 // transcription factor activity, sequence-specific DNA binding (MGI:MGI:6201960|PMID:21873635 [IBA] PANTHER:PTN000289470) /// 0003700 // transcription factor activity, sequence-specific DNA binding (MGI:MGI:4459044|GO_…	regulatory factor X 8	4933400N17Rik	protein	taxon:10090	20170228	GO_Central			31	0.00553405	0.00329061	0.364569	78	0.0155656	0.0210235	0.659504	18	0.00453754	0.00518566	0.202735	13	0.00306978	0.00229092	0.218513	13	0.00345645
Gm3646	1	complement(39804148..39805332)	ENSMUSG00000091937	0.00167813	-2.07511	-1.05319	0.614955	#N/A	1	0.00167813	-2.57485	-1.36449	0.532807	#N/A	1	Gm3646	MGI	MGI:3781822	Gm3646		0008150 // biological_process (MGI:MGI:2156816|GO_REF:0000015 [ND])	0005575 // cellular_component (MGI:MGI:2156816|GO_REF:0000015 [ND])	0003674 // molecular_function (MGI:MGI:2156816|GO_REF:0000015 [ND])	predicted gene 3646		protein	taxon:10090	20100202	MGI			1	0.00839064	0.00498916	0.0117603	0	0	0	0	0	0	0	0	0	0	0	0	0	0
1700066B17Rik	1	complement(39839175..39847334)	ENSMUSG00000101634	0.0063656	-2.86953	-1.52082	0.267265	0.819364	1	0.0063656	-1.93814	-0.95467	0.470171	0.843563	1																	0	0	0	0	21	0.0286044	0.0386341	0.177559	0	0	0	0	2	0.00322356	0.00240568	0.0336173	0	0
Map4k4	1	39900913..40026310	ENSMUSG00000026074	1.44466	1.11983	0.163283	0.599327	0.949426	1	1.9528	1.33601	0.417928	0.178714	0.649869	1	Map4k4	MGI	MGI:1349394	Map4k4		0051549 // positive regulation of keratinocyte migration (MGI:MGI:6189265|PMID:25490267 [IMP]) /// 0006468 // protein phosphorylation (MGI:MGI:86683|PMID:9135144 [IDA]) /// 0032147 // activation of protein kinase activity (MGI:MGI:4459044|GO_REF:0000033 [IBA] PANTHER:PTN000684825) /// 0043066 // negative regulation of apoptotic process (MGI:MGI:4834177|GO_REF:0000096 [ISO] UniProtKB:O95819) /// 0…	0005737 // cytoplasm (MGI:MGI:6201960|PMID:21873635 [IBA] PANTHER:PTN000684825) /// 0005737 // cytoplasm (MGI:MGI:4459044|GO_REF:0000033 [IBA] PANTHER:PTN000684825) /// 0005925 // focal adhesion (MGI:MGI:4834177|GO_REF:0000096 [ISO] UniProtKB:O95819) /// 0005925 // focal adhesion (MGI:MGI:6189265|PMID:25490267 [IDA]) /// 0005737 // cytoplasm (MGI:MGI:4834177|GO_REF:0000096 [ISO] UniProtKB:O95819)	0005524 // ATP binding (MGI:MGI:4834177|GO_REF:0000096 [ISO] UniProtKB:O95819) /// 0000166 // nucleotide binding (MGI:MGI:1354194|GO_REF:0000004 [IEA] UniProtKB-KW:KW-0547) /// 0005524 // ATP binding (MGI:MGI:86683|PMID:9135144 [IDA]) /// 0016301 // kinase activity (MGI:MGI:1354194|GO_REF:0000004 [IEA] UniProtKB-KW:KW-0418) /// 0004674 // protein serine/threonine kinase activity (MGI:MGI:4834177|…	mitogen-activated protein kinase kinase kinase kinase 4	9430080K19Rik|Nik	protein	taxon:10090	20170228	GO_Central			17191	1.36309	0.810507	202.171	23078	2.04556	2.7628	195.129	16006	1.79214	2.04812	180.277	7639	0.801201	0.597921	128.401	10342	1.22133
4930456G14Rik	1	complement(40049039..40050368)	ENSMUSG00000102985	0.0273552	-3.59864	-1.84745	0.188127	0.751459	1	0.0273552	-3.15418	-1.65727	0.224195	0.691803	1																	0	0	0	0	14	0.116999	0.158022	0.118373	0	0	0	0	2	0.0197776	0.0147597	0.0336173	0	0
Il1r2	1	40074079..40125231	ENSMUSG00000026073	2.76958	-15.549	-3.95875	3.2254e-06	0.00130003	0.0991134	2.76958	-3.72817	-1.89847	0.025492	0.368738	1	Il1r2	MGI	MGI:96546	Il1r2		2000660 // negative regulation of interleukin-1-mediated signaling pathway (MGI:MGI:5468848|PMID:23395675 [IPI] PR:000045525) /// 0050712 // negative regulation of interleukin-1 alpha secretion (MGI:MGI:5468848|PMID:23395675 [IMP]) /// 0010955 // negative regulation of protein processing (MGI:MGI:5468848|PMID:23395675 [IMP]) /// 1900016 // negative regulation of cytokine production involved in in…	0005576 // extracellular region (MGI:MGI:1354194|GO_REF:0000004 [IEA] UniProtKB-KW:KW-0964) /// 0016021 // integral component of membrane (MGI:MGI:1354194|GO_REF:0000004 [IEA] UniProtKB-KW:KW-0812) /// 0016020 // membrane (MGI:MGI:1354194|GO_REF:0000004 [IEA] UniProtKB-KW:KW-0472) /// 0005886 // plasma membrane (MGI:MGI:1354194|GO_REF:0000004 [IEA] UniProtKB-KW:KW-1003) /// 0005737 // cytoplasm (…	0004910 // interleukin-1, Type II, blocking receptor activity (MGI:MGI:2152098|GO_REF:0000002 [IEA] InterPro:IPR004077) /// 0019966 // interleukin-1 binding (MGI:MGI:5468848|PMID:23395675 [IPI] PR:000045525) /// 0004908 // interleukin-1 receptor activity (MGI:MGI:5468848|PMID:23395675 [IPI] PR:000045525)	interleukin 1 receptor, type II	CD121b|Il1r-2|IL-1 receptor beta chain	protein	taxon:10090	20160413	MGI			305	0.0592846	0.0352513	3.58689	61919	13.4542	18.1716	523.536	322	0.0883821	0.101006	3.62671	546	0.140384	0.104766	9.17754	365	0.105667
Gm16894	1	complement(40076228..40085851)	ENSMUSG00000097899	0.0327789	5.21007	2.3813	0.07902	0.563592	1	0.0112035	1.41598	0.501797	0.71407	0.931369	1																	7	0.00723195	0.0043002	0.082322	0	0	0	0	0	0	0	0	22	0.0300651	0.022437	0.369791	0	0
Gm37347	1	40088511..40091581	ENSMUSG00000102975	4.71427	-14.3274	-3.84071	0.000173523	0.022859	1	4.71427	-5.01136	-2.3252	0.0226752	0.355216	1																	27	0.0874173	0.0519793	0.317528	6349	22.9789	31.0361	53.6819	7	0.0320035	0.0365748	0.0788415	26	0.11135	0.0830981	0.437025	75	0.36166
Il1r1	1	40225080..40317257	ENSMUSG00000026072	0.666981	1.13972	0.18868	0.538129	0.932213	1	0.71286	1.14115	0.190487	0.534252	0.872228	1	Il1r1	MGI	MGI:96545	Il1r1		0007165 // signal transduction (MGI:MGI:2152098|GO_REF:0000002 [IEA] InterPro:IPR000157) /// 0032729 // positive regulation of interferon-gamma production (MGI:MGI:4834177|GO_REF:0000096 [ISO] UniProtKB:P14778) /// 0006954 // inflammatory response (MGI:MGI:1354194|GO_REF:0000004 [IEA] UniProtKB-KW:KW-0395) /// 0019221 // cytokine-mediated signaling pathway (MGI:MGI:2179626|PMID:11880380 [IDA]) //…	0005576 // extracellular region (MGI:MGI:1354194|GO_REF:0000004 [IEA] UniProtKB-KW:KW-0964) /// 0005615 // extracellular space (MGI:MGI:4417868|GO_REF:0000096 [ISO] RGD:2892) /// 0009986 // cell surface (MGI:MGI:4417868|GO_REF:0000096 [ISO] RGD:2892) /// 0016021 // integral component of membrane (MGI:MGI:1354194|GO_REF:0000004 [IEA] UniProtKB-KW:KW-0812) /// 0014069 // postsynaptic density (MGI:M…	0005161 // platelet-derived growth factor receptor binding (MGI:MGI:4834177|GO_REF:0000096 [ISO] UniProtKB:P14778) /// 0005515 // protein binding (MGI:MGI:3056874|PMID:15292196 [IPI] UniProtKB:Q8R4K2|UniProtKB:Q62406) /// 0005515 // protein binding (MGI:MGI:5142401|PMID:1828071 [IPI] UniProtKB:P18510) /// 0004908 // interleukin-1 receptor activity (MGI:MGI:2179626|PMID:11880380 [IDA]) /// 0005515…	interleukin 1 receptor, type I	CD121a|Il1r-1|IL-1R1|IL-1 receptor alpha chain|IL-iR	protein	taxon:10090	20110220	BHF-UCL			4522	0.487772	0.290034	53.18	12794	1.54271	2.08363	108.176	4171	0.63532	0.726067	46.9783	2021	0.28836	0.215197	33.9703	2370	0.38075
Gm38070	1	40238020..40244499	ENSMUSG00000103560	0.000793942	5.11387	2.35441	0.258143	#N/A	1	0	1.03391	0.0481164	0.985536	#N/A	1																	0	0	0	0	0	0	0	0	0	0	0	0	0	0	0	0	0	0
Il1rl2	1	40324610..40367562	ENSMUSG00000070942	0.284054	1.16214	0.216783	0.454756	0.907813	1	0.312345	1.05526	0.0775976	0.789115	0.951678	1	Il1rl2	MGI	MGI:1913107	Il1rl2		0007165 // signal transduction (MGI:MGI:2152098|GO_REF:0000002 [IEA] InterPro:IPR000157) /// 0006954 // inflammatory response (MGI:MGI:1354194|GO_REF:0000004 [IEA] UniProtKB-KW:KW-0395) /// 0045087 // innate immune response (MGI:MGI:1354194|GO_REF:0000004 [IEA] UniProtKB-KW:KW-0399) /// 0045582 // positive regulation of T cell differentiation (MGI:MGI:5461742|PMID:22968459 [IMP]) /// 0050727 // r…	0016021 // integral component of membrane (MGI:MGI:1354194|GO_REF:0000004 [IEA] UniProtKB-KW:KW-0812) /// 0016020 // membrane (MGI:MGI:1354194|GO_REF:0000004 [IEA] UniProtKB-KW:KW-0472) /// 0005575 // cellular_component (MGI:MGI:2156816|GO_REF:0000015 [ND])	0004909 // interleukin-1, Type I, activating receptor activity (MGI:MGI:2152098|GO_REF:0000002 [IEA] InterPro:IPR004076) /// 0004908 // interleukin-1 receptor activity (MGI:MGI:2152098|GO_REF:0000002 [IEA] InterPro:IPR004074) /// 0004896 // cytokine receptor activity (MGI:MGI:1889911|PMID:10882729 [ISS])	interleukin 1 receptor-like 2		protein	taxon:10090	20190210	UniProt			1022	0.236576	0.140671	12.019	1891	0.48933	0.660905	15.9887	952	0.311188	0.355637	10.7224	631	0.193211	0.144189	10.6063	551	0.189966
Il1rl1	1	40429570..40465415	ENSMUSG00000026069	0.0717885	-1.34956	-0.43249	0.438897	0.902476	1	0.0717885	-1.24517	-0.316337	0.571185	0.884498	1	Il1rl1	MGI	MGI:98427	Il1rl1		0002826 // negative regulation of T-helper 1 type immune response (MGI:MGI:3775141|PMID:18268038 [IGI] UniProtKB:P08226) /// 0007165 // signal transduction (MGI:MGI:2152098|GO_REF:0000002 [IEA] InterPro:IPR000157) /// 0090197 // positive regulation of chemokine secretion (MGI:MGI:4430159|PMID:19841166 [IMP]) /// 0032754 // positive regulation of interleukin-5 production (MGI:MGI:3775141|PMID:1826…	0005576 // extracellular region (MGI:MGI:1354194|GO_REF:0000004 [IEA] UniProtKB-KW:KW-0964) /// 0016020 // membrane (MGI:MGI:71218|PMID:7883081 [IDA]) /// 0016021 // integral component of membrane (MGI:MGI:1354194|GO_REF:0000004 [IEA] UniProtKB-KW:KW-0812) /// 0005615 // extracellular space (MGI:MGI:4417868|GO_REF:0000096 [ISO] RGD:2894) /// 0009897 // external side of plasma membrane (MGI:MGI:21…	0005515 // protein binding (MGI:MGI:5437589|PMID:22660580 [IPI] UniProtKB:Q6PCT2) /// 0005515 // protein binding (MGI:MGI:4353496|PMID:17675517 [IPI] UniProtKB:Q61730) /// 0002113 // interleukin-33 binding (MGI:MGI:3713172|PMID:17492053 [IPI] UniProtKB:Q66H70) /// 0002114 // interleukin-33 receptor activity (MGI:MGI:3723275|PMID:17623648 [IPI] UniProtKB:Q8BVZ5) /// 0005515 // protein binding (MGI…	interleukin 1 receptor-like 1	DER4|Fit-1|Ly84|St2|ST2|ST2L|St2-rs1|T1|T1 gene|T1/ST2	protein	taxon:10090	20080228	MGI		PR:P14719-1	286	0.0793302	0.0471706	3.36344	570	0.176741	0.238713	4.81945	112	0.0438689	0.050135	1.26146	91	0.0333885	0.0249172	1.52959	62	0.0256135
Il18r1	1	40465552..40500854	ENSMUSG00000026070	1.98587	-1.27986	-0.355989	0.297269	0.837372	1	2.74682	1.77882	0.830917	0.0149507	0.300745	1	Il18r1	MGI	MGI:105383	Il18r1		0007165 // signal transduction (MGI:MGI:2152098|GO_REF:0000002 [IEA] InterPro:IPR000157) /// 0030101 // natural killer cell activation (MGI:MGI:2136797|PMID:10227969 [IMP] MGI:MGI:2136765) /// 0120163 /// 0006954 // inflammatory response (MGI:MGI:1354194|GO_REF:0000004 [IEA] UniProtKB-KW:KW-0395) /// 1901224 // positive regulation of NIK/NF-kappaB signaling (MGI:MGI:2136797|PMID:10227969 [IMP] MG…	0016021 // integral component of membrane (MGI:MGI:1354194|GO_REF:0000004 [IEA] UniProtKB-KW:KW-0812) /// 0045092 // interleukin-18 receptor complex (MGI:MGI:4834177|GO_REF:0000096 [ISO] UniProtKB:Q13478) /// 0016020 // membrane (MGI:MGI:1354194|GO_REF:0000004 [IEA] UniProtKB-KW:KW-0472)	0042007 // interleukin-18 binding (MGI:MGI:4834177|GO_REF:0000096 [ISO] UniProtKB:Q13478) /// 0042008 // interleukin-18 receptor activity (MGI:MGI:2136797|PMID:10227969 [IMP] MGI:MGI:2136765) /// 0005515 // protein binding (MGI:MGI:5689220|PMID:26099046 [IPI] UniProtKB:P59158) /// 0042008 // interleukin-18 receptor activity (MGI:MGI:4834177|GO_REF:0000096 [ISO] UniProtKB:Q13478)	interleukin 18 receptor 1	Il18ralpha|Il1rrp	protein	taxon:10090	20190113	IntAct			3656	1.02969	0.612267	42.9956	11798	3.7145	5.01693	99.7542	4824	1.91856	2.1926	54.3331	2607	0.971237	0.724815	43.8202	5472	2.29537
Il18rap	1	40515362..40551705	ENSMUSG00000026068	1.62729	-2.25034	-1.17015	0.0269493	0.358307	1	1.62729	-1.29893	-0.377328	0.475525	0.845654	1	Il18rap	MGI	MGI:1338888	Il18rap		0007165 // signal transduction (MGI:MGI:2152098|GO_REF:0000002 [IEA] InterPro:IPR000157) /// 0006954 // inflammatory response (MGI:MGI:1354194|GO_REF:0000004 [IEA] UniProtKB-KW:KW-0395) /// 0042119 // neutrophil activation (MGI:MGI:3578455|PMID:15843532 [IMP] MGI:MGI:3579137) /// 0035655 // interleukin-18-mediated signaling pathway (MGI:MGI:3578455|PMID:15843532 [IMP] MGI:MGI:3579137) /// 0032609…	0016021 // integral component of membrane (MGI:MGI:1354194|GO_REF:0000004 [IEA] UniProtKB-KW:KW-0812) /// 0016020 // membrane (MGI:MGI:1354194|GO_REF:0000004 [IEA] UniProtKB-KW:KW-0472) /// 0045092 // interleukin-18 receptor complex (MGI:MGI:4834177|GO_REF:0000096 [ISO] UniProtKB:O95256) /// 0005886 // plasma membrane (MGI:MGI:1354194|GO_REF:0000004 [IEA] UniProtKB-KW:KW-1003)	0004908 // interleukin-1 receptor activity (MGI:MGI:2152098|GO_REF:0000002 [IEA] InterPro:IPR004074) /// 0042008 // interleukin-18 receptor activity (MGI:MGI:4834177|GO_REF:0000096 [ISO] UniProtKB:O95256)	interleukin 18 receptor accessory protein	AcPL accessory protein-like)	protein	taxon:10090	20190210	UniProt			1123	0.307228	0.182681	13.2068	21543	6.58836	8.89846	182.15	786	0.303647	0.347019	8.85277	1125	0.407114	0.303821	18.9098	1301	0.530107
Gm35801	1	complement(40572188..40580662)	ENSMUSG00000104441	0.000502965	5.0777	2.34418	0.254779	#N/A	1	0	1.03327	0.0472122	0.985704	#N/A	1																	0	0	0	0	0	0	0	0	0	0	0	0	0	0	0	0	0	0
Slc9a4	1	40580081..40630725	ENSMUSG00000026065	0.0800012	1.71853	0.781178	0.0745013	0.55236	1	0.0592659	1.01793	0.0256318	0.953447	0.993272	1	Slc9a4	MGI	MGI:105074	Slc9a4		0006814 // sodium ion transport (MGI:MGI:2152098|GO_REF:0000002 [IEA] InterPro:IPR001953|InterPro:IPR004709) /// 0071805 // potassium ion transmembrane transport (MGI:MGI:6201960|PMID:21873635 [IBA] PANTHER:PTN000011605) /// 0055085 // transmembrane transport (MGI:MGI:2152098|GO_REF:0000002 [IEA] InterPro:IPR006153|InterPro:IPR004709) /// 0098719 // sodium ion import across plasma membrane (MGI:M…	0016021 // integral component of membrane (MGI:MGI:1354194|GO_REF:0000004 [IEA] UniProtKB-KW:KW-0812) /// 0016020 // membrane (MGI:MGI:1354194|GO_REF:0000004 [IEA] UniProtKB-KW:KW-0472) /// 0005886 // plasma membrane (MGI:MGI:6201960|PMID:21873635 [IBA] PANTHER:PTN000011605) /// 0005886 // plasma membrane (MGI:MGI:4459044|GO_REF:0000033 [IBA] PANTHER:PTN000011605) /// 0016021 // integral componen…	0015299 // solute:proton antiporter activity (MGI:MGI:2152098|GO_REF:0000002 [IEA] InterPro:IPR006153|InterPro:IPR018422) /// 0015386 // potassium:proton antiporter activity (MGI:MGI:6201960|PMID:21873635 [IBA] PANTHER:PTN000011605) /// 0015385 // sodium:proton antiporter activity (MGI:MGI:4459044|GO_REF:0000033 [IBA] PANTHER:PTN000011605) /// 0015386 // potassium:proton antiporter activity (MGI:…	solute carrier family 9 (sodium/hydrogen exchanger), member 4	D730009J23Rik|NHE4	protein	taxon:10090	20140514	MGI			548	0.107586	0.063972	6.44464	284	0.0623284	0.0841827	2.40127	209	0.0579414	0.0662176	2.35398	97	0.0251902	0.0187989	1.63044	144	0.042106
Gm37435	1	complement(40582895..40586841)	ENSMUSG00000102676	0	#N/A	#N/A	#N/A	#N/A	#N/A	0	#N/A	#N/A	#N/A	#N/A	#N/A																	0	0	0	0	0	0	0	0	0	0	0	0	0	0	0	0	0	0
Slc9a2	1	40680574..40769273	ENSMUSG00000026062	0.0206888	-1.00191	-0.00275119	0.995888	0.999716	1	0.0208473	1.28041	0.356611	0.503671	0.859218	1	Slc9a2	MGI	MGI:105075	Slc9a2		0035725 // sodium ion transmembrane transport (MGI:MGI:6201960|PMID:21873635 [IBA] MGI:MGI:102462|MGI:MGI:105064|MGI:MGI:105075|MGI:MGI:1924281|PANTHER:PTN000011605|RGD:3718|RGD:3719|RGD:3720|RGD:620473|SGD:S000002864|TAIR:locus:2114810|TAIR:locus:2173972|TAIR:locus:2181246|UniProtKB:P19634|UniProtKB:P48764|UniProtKB:Q96T83|WB:WBGene00003730) /// 0071805 // potassium ion transmembrane transport (…	0005886 // plasma membrane (MGI:MGI:4459044|GO_REF:0000033 [IBA] PANTHER:PTN000011605) /// 0005886 // plasma membrane (MGI:MGI:6201960|PMID:21873635 [IBA] PANTHER:PTN000011605) /// 0005903 // brush border (MGI:MGI:2446396|PMID:10666043 [TAS])	0015385 // sodium:proton antiporter activity (MGI:MGI:2446396|PMID:10666043 [IDA]) /// 0015386 // potassium:proton antiporter activity (MGI:MGI:6201960|PMID:21873635 [IBA] PANTHER:PTN000011605) /// 0015385 // sodium:proton antiporter activity (MGI:MGI:4459044|GO_REF:0000033 [IBA] PANTHER:PTN000011605) /// 0015386 // potassium:proton antiporter activity (MGI:MGI:4459044|GO_REF:0000033 [IBA] PANTHE…	solute carrier family 9 (sodium/hydrogen exchanger), member 2	2210416H12Rik|4932415O19Rik|NHE2	protein	taxon:10090	20170228	GO_Central			197	0.0220829	0.0131307	2.31678	226	0.0283197	0.0382495	1.91087	107	0.0169371	0.0193564	1.20515	105	0.015569	0.0116189	1.76491	123	0.0205353
Gm37623	1	complement(40691442..40697636)	ENSMUSG00000103679	0	#N/A	#N/A	#N/A	#N/A	#N/A	0	#N/A	#N/A	#N/A	#N/A	#N/A																	0	0	0	0	0	0	0	0	0	0	0	0	0	0	0	0	0	0
Gm37915	1	40771385..40785343	ENSMUSG00000103270	0.0292674	-1.91271	-0.935619	0.279245	0.824644	1	0.0427184	1.18696	0.247268	0.77244	0.948125	1																	39	0.0277794	0.016518	0.458651	43	0.0342388	0.046244	0.363573	27	0.0271574	0.0310365	0.304103	10	0.00942197	0.00703143	0.168087	45	0.0477394
Mfsd9	1	complement(40772038..40790687)	ENSMUSG00000041945	0.0362556	-1.13394	-0.181343	0.781019	0.980901	1	0.0362556	-1.76838	-0.822426	0.210803	0.678162	1	Mfsd9	MGI	MGI:2443548	Mfsd9		0055085 // transmembrane transport (MGI:MGI:2152098|GO_REF:0000002 [IEA] InterPro:IPR011701)	0016021 // integral component of membrane (MGI:MGI:1354194|GO_REF:0000004 [IEA] UniProtKB-KW:KW-0812) /// 0016020 // membrane (MGI:MGI:1354194|GO_REF:0000004 [IEA] UniProtKB-KW:KW-0472) /// 0016021 // integral component of membrane (MGI:MGI:2152098|GO_REF:0000002 [IEA] InterPro:IPR011701)	0005215 // transporter activity (MGI:MGI:2152098|GO_REF:0000002 [IEA] InterPro:IPR001958)	major facilitator superfamily domain containing 9	4931419K03Rik	protein	taxon:10090	20190210	UniProt			52	0.0277228	0.0164843	0.611535	69	0.041122	0.0555407	0.583407	71	0.0534514	0.0610862	0.799678	69	0.0486593	0.0363135	1.1598	13	0.0103225
Tmem182	1	40805601..40856887	ENSMUSG00000079588	0.0359991	1.02095	0.0299146	0.959523	0.9954	1	0.0359991	-1.72124	-0.783452	0.185477	0.65647	1	Tmem182	MGI	MGI:1923725	Tmem182		0008150 // biological_process (MGI:MGI:2156816|GO_REF:0000015 [ND])	0016021 // integral component of membrane (MGI:MGI:1354194|GO_REF:0000004 [IEA] UniProtKB-KW:KW-0812) /// 0016020 // membrane (MGI:MGI:1354194|GO_REF:0000004 [IEA] UniProtKB-KW:KW-0472) /// 0005575 // cellular_component (MGI:MGI:2156816|GO_REF:0000015 [ND]) /// 0016021 // integral component of membrane (MGI:MGI:2152098|GO_REF:0000002 [IEA] InterPro:IPR004031)	0003674 // molecular_function (MGI:MGI:2156816|GO_REF:0000015 [ND])	transmembrane protein 182	2310079P10Rik	protein	taxon:10090	20100202	MGI			252	0.0488547	0.0290495	2.96359	159	0.0344583	0.0465405	1.34437	125	0.0342202	0.0391081	1.40788	158	0.0405178	0.0302376	2.65577	76	0.0219445
4930448I06Rik	1	complement(41167587..41181252)	ENSMUSG00000104072	0	#N/A	#N/A	#N/A	#N/A	#N/A	0	#N/A	#N/A	#N/A	#N/A	#N/A																	0	0	0	0	0	0	0	0	0	0	0	0	0	0	0	0	0	0
Gm28634	1	complement(41526931..41529543)	ENSMUSG00000100185	0	#N/A	#N/A	#N/A	#N/A	#N/A	0	#N/A	#N/A	#N/A	#N/A	#N/A																	0	0	0	0	0	0	0	0	0	0	0	0	0	0	0	0	0	0
Gm29260	1	41781808..41939560	ENSMUSG00000100832	0.00027805	2.2585	1.17537	0.31712	0.845725	1	0.000648351	8.22595	3.04018	0.00780808	0.23196	1																	1	6.30283e-05	3.74773e-05	0.0117603	0	0	0	0	1	8.90024e-05	0.000101715	0.0112631	3	0.000250115	0.000186656	0.050426	4	0.000375492
Gm9915	1	42229726..42231108	ENSMUSG00000053640	0	#N/A	#N/A	#N/A	#N/A	#N/A	0	#N/A	#N/A	#N/A	#N/A	#N/A																	0	0	0	0	0	0	0	0	0	0	0	0	0	0	0	0	0	0
Gm29664	1	complement(42238233..42238695)	ENSMUSG00000101919	0	#N/A	#N/A	#N/A	#N/A	#N/A	0	#N/A	#N/A	#N/A	#N/A	#N/A																	0	0	0	0	0	0	0	0	0	0	0	0	0	0	0	0	0	0
Gm28175	1	42261855..42304412	ENSMUSG00000101299	0.00011632	-3.46072	-1.79107	0.418553	#N/A	1	0.000392003	3.38958	1.76111	0.221283	#N/A	1																	1	0.000233632	0.00013892	0.0117603	0	0	0	0	0	0	0	0	0	0	0	0	1	0.000347966
Gm28140	1	complement(42324590..42355937)	ENSMUSG00000100180	0.000520363	-1.23507	-0.304598	0.800676	#N/A	1	0.000520363	-1.76236	-0.817508	0.518215	#N/A	1																	1	0.000317178	0.000188598	0.0117603	0	0	0	0	1	0.000447888	0.000511863	0.0112631	1	0.000419552	0.000313103	0.0168087	3	0.0014172
Gm37047	1	42491813..42495663	ENSMUSG00000103106	0	#N/A	#N/A	#N/A	#N/A	#N/A	0	#N/A	#N/A	#N/A	#N/A	#N/A																	0	0	0	0	0	0	0	0	0	0	0	0	0	0	0	0	0	0
Pantr1	1	complement(42590782..42694842)	ENSMUSG00000060424	0.00118699	3.14656	1.65378	0.0878155	0.582937	1	0.00155812	6.06359	2.60017	0.00671008	0.216625	1	Pantr1	MGI	MGI:1913547	Pantr1		0010468 // regulation of gene expression (MGI:MGI:5648760|PMID:26034286 [IMP])			POU domain, class 3, transcription factor 3 adjacent noncoding transcript 1	2610017I09Rik|linc-Brn1a|Pou3f3os	protein	taxon:10090	20161221	MGI			5	0.000477744	0.000284072	0.0588015	4	0.000427244	0.00057705	0.0338207	4	0.000539699	0.000616788	0.0450523	0	0	0	0	7	0.000996159
4930420N18Rik	1	42651726..42652401	ENSMUSG00000104199	0	#N/A	#N/A	#N/A	#N/A	#N/A	0	#N/A	#N/A	#N/A	#N/A	#N/A																	0	0	0	0	0	0	0	0	0	0	0	0	0	0	0	0	0	0
Gm20646	1	42694925..42744791	ENSMUSG00000093436	0.00169183	1.57394	0.654384	0.445704	0.903847	1	0.00177007	1.37414	0.45853	0.595205	0.89291	1																	9	0.0017945	0.00106703	0.105843	9	0.00200601	0.00270938	0.0760966	2	0.000563114	0.000643547	0.0225261	5	0.00131872	0.000984135	0.0840434	2	0.00059393
Pou3f3	1	42695768..42703176	ENSMUSG00000045515	0.0187259	-1.46434	-0.55025	0.538059	0.932213	1	0.0187259	1.10383	0.142519	0.87146	0.97286	1	Pou3f3	MGI	MGI:102564	Pou3f3		0072233 // metanephric thick ascending limb development (MGI:MGI:2669573|PMID:12925600 [IMP]) /// 0006357 // regulation of transcription from RNA polymerase II promoter (MGI:MGI:2152098|GO_REF:0000002 [IEA] InterPro:IPR016362) /// 0007399 // nervous system development (MGI:MGI:1354194|GO_REF:0000004 [IEA] UniProtKB-KW:KW-0524) /// 0048878 // chemical homeostasis (MGI:MGI:3710076|PMID:17264314 [IM…	0005634 // nucleus (MGI:MGI:1267167|PMID:9632656 [ISO] UniProtKB:Q63262) /// 0005634 // nucleus (MGI:MGI:3776891|PMID:8663425 [IDA]) /// 0005634 // nucleus (MGI:MGI:4834177|GO_REF:0000096 [ISO] UniProtKB:P20264) /// 0005634 // nucleus (MGI:MGI:4417868|GO_REF:0000096 [ISO] RGD:619768)	0071837 // HMG box domain binding (MGI:MGI:5284787|PMID:16582099 [IPI] UniProtKB:O55170|UniProtKB:Q05066) /// 0003677 // DNA binding (MGI:MGI:3056028|PMID:15465489 [IDA]) /// 0003700 // transcription factor activity, sequence-specific DNA binding (MGI:MGI:4417868|GO_REF:0000096 [ISO] RGD:619768) /// 0043565 // sequence-specific DNA binding (MGI:MGI:4362014|PMID:11997177 [IDA]) /// 0000981 // RNA …	POU domain, class 3, transcription factor 3	Brn1|Brn-1|HST011|Otf8|urehr2	protein	taxon:10090	20090324	MGI			7	0.00939402	0.00558579	0.082322	5	0.00750092	0.010131	0.0422759	5	0.00947523	0.0108286	0.0563154	21	0.0372782	0.02782	0.352982	15	0.0299813
Pantr2	1	complement(42707061..42713454)	ENSMUSG00000097063	0.00155504	-2.12728	-1.08901	0.486242	#N/A	1	0.00155504	-1.79043	-0.840303	0.574997	#N/A	1	Pantr2	MGI	MGI:1913870	Pantr2		0010468 // regulation of gene expression (MGI:MGI:5648760|PMID:26034286 [IMP]) /// 0048873 // homeostasis of number of cells within a tissue (MGI:MGI:5532193|PMID:24381249 [IMP]) /// 0035264 // multicellular organism growth (MGI:MGI:5532193|PMID:24381249 [IMP]) /// 0021698 // cerebellar cortex structural organization (MGI:MGI:5532193|PMID:24381249 [IMP])	0005634 // nucleus (MGI:MGI:5532193|PMID:24381249 [IDA]) /// 0005737 // cytoplasm (MGI:MGI:5532193|PMID:24381249 [IDA])		POU domain, class 3, transcription factor 3 adjacent noncoding transcript 2	2610207O16Rik|linc-Brn1b|Pou3f3os2	gene	taxon:10090	20140414	MGI			5	0.00777518	0.00462321	0.0588015	0	0	0	0	0	0	0	0	0	0	0	0	0	0
Dalir	1	42750712..42752881	ENSMUSG00000099784	0	#N/A	#N/A	#N/A	#N/A	#N/A	0	#N/A	#N/A	#N/A	#N/A	#N/A																	0	0	0	0	0	0	0	0	0	0	0	0	0	0	0	0	0	0
Mrps9	1	42851233..42905683	ENSMUSG00000060679	0.405007	1.1359	0.18384	0.511902	0.924354	1	0.533288	1.20671	0.271079	0.33347	0.768298	1	Mrps9	MGI	MGI:1916777	Mrps9		0006412 // translation (MGI:MGI:2152098|GO_REF:0000002 [IEA] InterPro:IPR000754|InterPro:IPR020574) /// 0000462 // maturation of SSU-rRNA from tricistronic rRNA transcript (SSU-rRNA, 5.8S rRNA, LSU-rRNA) (MGI:MGI:4459044|GO_REF:0000033 [IBA] PANTHER:PTN000490829) /// 0000462 // maturation of SSU-rRNA from tricistronic rRNA transcript (SSU-rRNA, 5.8S rRNA, LSU-rRNA) (MGI:MGI:6201960|PMID:21873635 …	0005763 // mitochondrial small ribosomal subunit (MGI:MGI:6201960|PMID:21873635 [IBA] PANTHER:PTN000490921) /// 0005739 // mitochondrion (MGI:MGI:3852644|PMID:18614015 [HDA]) /// 0005739 // mitochondrion (MGI:MGI:4834177|GO_REF:0000096 [ISO] UniProtKB:P82933) /// 0005840 // ribosome (MGI:MGI:2152098|GO_REF:0000002 [IEA] InterPro:IPR000754|InterPro:IPR020574) /// 0005763 // mitochondrial small rib…	0003723 // RNA binding (MGI:MGI:4459044|GO_REF:0000033 [IBA] PANTHER:PTN000490829) /// 0003735 // structural constituent of ribosome (MGI:MGI:4459044|GO_REF:0000033 [IBA] PANTHER:PTN000490829) /// 0003735 // structural constituent of ribosome (MGI:MGI:6201960|PMID:21873635 [IBA] PANTHER:PTN000490829) /// 0003723 // RNA binding (MGI:MGI:6201960|PMID:21873635 [IBA] PANTHER:PTN000490829)	mitochondrial ribosomal protein S9	2310002A08Rik	protein	taxon:10090	20170228	GO_Central			2284	0.417065	0.247991	26.8605	2581	0.526849	0.711579	21.8228	2134	0.55026	0.628857	24.0354	1091	0.263521	0.19666	18.3383	983	0.267341
Gm23126	1	complement(42866685..42866818)	ENSMUSG00000077448	0	#N/A	#N/A	#N/A	#N/A	#N/A	0	#N/A	#N/A	#N/A	#N/A	#N/A																	0	0	0	0	0	0	0	0	0	0	0	0	0	0	0	0	0	0
Gpr45	1	42952872..43035456	ENSMUSG00000041907	0.00150988	1.01597	0.0228645	0.976628	0.997391	1	0.0029463	1.87978	0.910566	0.234214	0.698117	1	Gpr45	MGI	MGI:2135882	Gpr45		0007186 // G-protein coupled receptor signaling pathway (MGI:MGI:6201960|PMID:21873635 [IBA] PANTHER:PTN000663901|UniProtKB:Q8NDV2|UniProtKB:Q96P69) /// 0007165 // signal transduction (MGI:MGI:1354194|GO_REF:0000004 [IEA] UniProtKB-KW:KW-0807)	0016020 // membrane (MGI:MGI:1354194|GO_REF:0000004 [IEA] UniProtKB-KW:KW-0472) /// 0016021 // integral component of membrane (MGI:MGI:1932567|PMID:11027574 [ISS]) /// 0005886 // plasma membrane (MGI:MGI:1354194|GO_REF:0000004 [IEA] UniProtKB-KW:KW-1003)	0004930 // G-protein coupled receptor activity (MGI:MGI:6201960|PMID:21873635 [IBA] PANTHER:PTN000663901) /// 0004930 // G-protein coupled receptor activity (MGI:MGI:4459044|GO_REF:0000033 [IBA] PANTHER:PTN000663901) /// 0004930 // G-protein coupled receptor activity (MGI:MGI:1932567|PMID:11027574 [ISS])	G protein-coupled receptor 45	9230112G11Rik|PSP24alpha	protein	taxon:10090	20170228	GO_Central			11	0.00132436	0.000787477	0.129363	18	0.00242256	0.00327199	0.152193	11	0.00187013	0.00213725	0.123894	2	0.000318511	0.000237699	0.0336173	9	0.00161384
Gm24001	1	43036845..43036929	ENSMUSG00000089088	0	#N/A	#N/A	#N/A	#N/A	#N/A	0	#N/A	#N/A	#N/A	#N/A	#N/A																	0	0	0	0	0	0	0	0	0	0	0	0	0	0	0	0	0	0
Tgfbrap1	1	complement(43047200..43098637)	ENSMUSG00000070939	0.671261	-1.13075	-0.177279	0.496821	0.920091	1	0.671261	-1.13756	-0.185941	0.476065	0.845673	1	Tgfbrap1	MGI	MGI:2447427	Tgfbrap1		0006886 // intracellular protein transport (MGI:MGI:2152098|GO_REF:0000002 [IEA] InterPro:IPR000547) /// 0007165 // signal transduction (MGI:MGI:4834177|GO_REF:0000096 [ISO] UniProtKB:Q8WUH2) /// 0007165 // signal transduction (MGI:MGI:6201960|PMID:21873635 [IBA] PANTHER:PTN000984717) /// 0016192 // vesicle-mediated transport (MGI:MGI:2152098|GO_REF:0000002 [IEA] InterPro:IPR000547|InterPro:IPR03…	0043231 // intracellular membrane-bounded organelle (MGI:MGI:4834177|GO_REF:0000096 [ISO] UniProtKB:Q8WUH2) /// 0005769 // early endosome (MGI:MGI:4834177|GO_REF:0000096 [ISO] UniProtKB:Q8WUH2) /// 0016020 // membrane (MGI:MGI:4834177|GO_REF:0000096 [ISO] UniProtKB:Q8WUH2) /// 0005768 // endosome (MGI:MGI:1354194|GO_REF:0000004 [IEA] UniProtKB-KW:KW-0967) /// 0033263 // CORVET complex (MGI:MGI:56…	0046332 // SMAD binding (MGI:MGI:6201960|PMID:21873635 [IBA] PANTHER:PTN000984717) /// 0005160 // transforming growth factor beta receptor binding (MGI:MGI:4834177|GO_REF:0000096 [ISO] UniProtKB:Q8WUH2) /// 0046332 // SMAD binding (MGI:MGI:4459044|GO_REF:0000033 [IBA] PANTHER:PTN000984717) /// 0046332 // SMAD binding (MGI:MGI:4834177|GO_REF:0000096 [ISO] UniProtKB:Q8WUH2)	transforming growth factor, beta receptor associated protein 1	3110018K12Rik	protein	taxon:10090	20090115	MGI			2917	0.563853	0.335273	34.3048	4433	0.957895	1.29376	37.4818	2691	0.734529	0.839447	30.3089	1985	0.507542	0.378769	33.3652	2058	0.592488
Gm28782	1	43056267..43057134	ENSMUSG00000100269	0.0435375	-16.7065	-4.06234	0.0624736	0.518981	1	0.0435375	-3.52305	-1.81683	0.23182	0.696299	1																	0	0	0	0	17	0.217687	0.294016	0.143738	0	0	0	0	0	0	0	0	0	0
8430432A02Rik	1	43092588..43093835	ENSMUSG00000041878	0	1.28956	0.36688	0.886978	#N/A	1	0.00338493	5.1084	2.35287	0.256861	#N/A	1	8430432A02Rik	MGI	MGI:1918774	8430432A02Rik		0008150 // biological_process (MGI:MGI:2156816|GO_REF:0000015 [ND])	0005575 // cellular_component (MGI:MGI:2156816|GO_REF:0000015 [ND])	0003674 // molecular_function (MGI:MGI:2156816|GO_REF:0000015 [ND])	RIKEN cDNA 8430432A02 gene		protein	taxon:10090	20100202	MGI			0	0	0	0	0	0	0	0	0	0	0	0	0	0	0	0	0	0
AI597479	1	43098710..43115947	ENSMUSG00000010290	0.457162	1.01092	0.0156625	0.962701	0.995915	1	0.502248	1.10712	0.146816	0.661071	0.91407	1	AI597479	MGI	MGI:2138299	AI597479		0048598 // embryonic morphogenesis (MGI:MGI:2152098|GO_REF:0000002 [IEA] InterPro:IPR024887) /// 0008150 // biological_process (MGI:MGI:2156816|GO_REF:0000015 [ND])	0072669 // tRNA-splicing ligase complex (MGI:MGI:6201960|PMID:21873635 [IBA] PANTHER:PTN002002051) /// 0072669 // tRNA-splicing ligase complex (MGI:MGI:4834177|GO_REF:0000096 [ISO] UniProtKB:Q9BVC5) /// 0072669 // tRNA-splicing ligase complex (MGI:MGI:4459044|GO_REF:0000033 [IBA] PANTHER:PTN002002051)	0003674 // molecular_function (MGI:MGI:2156816|GO_REF:0000015 [ND])	expressed sequence AI597479		protein	taxon:10090	20100209	MGI			844	0.48682	0.289469	9.92568	712	0.459089	0.620061	6.02009	792	0.645086	0.737228	8.92035	422	0.321974	0.240283	7.09326	434	0.372839
Fhl2	1	complement(43123074..43196984)	ENSMUSG00000008136	0.0968634	-1.56062	-0.642118	0.0985502	0.609291	1	0.0975651	-1.01186	-0.0170047	0.96505	0.995082	1	Fhl2	MGI	MGI:1338762	Fhl2		0043066 // negative regulation of apoptotic process (MGI:MGI:4834177|GO_REF:0000096 [ISO] UniProtKB:Q14192) /// 0070885 // negative regulation of calcineurin-NFAT signaling cascade (MGI:MGI:4417868|GO_REF:0000096 [ISO] RGD:61963) /// 0009725 // response to hormone (MGI:MGI:4834177|GO_REF:0000096 [ISO] UniProtKB:Q14192) /// 0055015 // ventricular cardiac muscle cell development (PMID:15509787 [IEP…	0030018 // Z disc (MGI:MGI:4417868|GO_REF:0000096 [ISO] RGD:61963) /// 0030018 // Z disc (MGI:MGI:6201960|PMID:21873635 [IBA] PANTHER:PTN000654055) /// 0031430 // M band (MGI:MGI:4417868|GO_REF:0000096 [ISO] RGD:61963) /// 0005634 // nucleus (MGI:MGI:3511603|PMID:15509787 [IDA]) /// 0005634 // nucleus (MGI:MGI:4459044|GO_REF:0000033 [IBA] PANTHER:PTN000654055) /// 0030018 // Z disc (MGI:MGI:44590…	0042802 // identical protein binding (MGI:MGI:4834177|GO_REF:0000096 [ISO] UniProtKB:Q14192) /// 0046872 // metal ion binding (MGI:MGI:1354194|GO_REF:0000004 [IEA] UniProtKB-KW:KW-0479) /// 0005515 // protein binding (MGI:MGI:3511603|PMID:15509787 [IPI] UniProtKB:Q64279) /// 0005515 // protein binding (MGI:MGI:3688344|PMID:15102471 [IPI] UniProtKB:Q8CIH5) /// 0008134 // transcription factor bindi…	four and a half LIM domains 2	SLIM3	protein	taxon:10090	20111017	MGI			545	0.0733163	0.0435947	6.40936	1204	0.18106	0.244545	10.18	430	0.0816843	0.0933519	4.84312	206	0.0366567	0.0273562	3.46259	557	0.1116
Gm29040	1	complement(43250156..43302925)	ENSMUSG00000099576	0.00191357	1.58756	0.66681	0.448943	0.904807	1	0.00153981	1.0167	0.0238943	0.978716	0.995383	1																	13	0.00244946	0.00145647	0.152884	2	0.000421257	0.000568963	0.0169104	11	0.00292675	0.00334479	0.123894	2	0.00049847	0.000371998	0.0336173	5	0.00140314
Nck2	1	43444579..43570515	ENSMUSG00000066877	0.501654	1.39316	0.478363	0.126039	0.667184	1	0.44935	1.04926	0.0693714	0.824449	0.960659	1	Nck2	MGI	MGI:1306821	Nck2		0007015 // actin filament organization (MGI:MGI:2662675|PMID:12637565 [IMP] MGI:MGI:2667153) /// 1902237 // positive regulation of endoplasmic reticulum stress-induced intrinsic apoptotic signaling pathway (MGI:MGI:5613475|PMID:16835242 [IGI] UniProtKB:Q99M51) /// 0060996 // dendritic spine development (MGI:MGI:3707923|PMID:17310244 [ISO] UniProtKB:D4A3M8) /// 0030838 // positive regulation of ac…	0005737 // cytoplasm (MGI:MGI:4834177|GO_REF:0000096 [ISO] UniProtKB:O43639) /// 0045202 // synapse (MGI:MGI:3707923|PMID:17310244 [ISO] UniProtKB:D4A3M8) /// 0005783 // endoplasmic reticulum (MGI:MGI:4834177|GO_REF:0000096 [ISO] UniProtKB:O43639) /// 0014069 // postsynaptic density (MGI:MGI:3707923|PMID:17310244 [ISO] UniProtKB:D4A3M8) /// 0012506 // vesicle membrane (MGI:MGI:2387810|PMID:121476…	0044877 // macromolecular complex binding (MGI:MGI:3707923|PMID:17310244 [IPI] UniProtKB:Q8CBF3|UniProtKB:Q68FF6|UniProtKB:Q9JLQ2) /// 0005070 // SH3/SH2 adaptor activity (MGI:MGI:2152098|GO_REF:0000002 [IEA] InterPro:IPR017304) /// 0001784 // phosphotyrosine binding (MGI:MGI:4834177|GO_REF:0000096 [ISO] UniProtKB:O43639) /// 0097110 // scaffold protein binding (MGI:MGI:5613482|PMID:12091389 [IPI…	non-catalytic region of tyrosine kinase adaptor protein 2	4833426I10Rik|Grb4|NCKbeta	protein	taxon:10090	20141126	MGI			6774	0.534817	0.318008	79.6642	5025	0.443493	0.598996	42.4873	5095	0.568029	0.649164	57.3853	2964	0.309543	0.231006	49.8209	2507	0.294795
Gm37536	1	43488447..43490937	ENSMUSG00000103422	0	#N/A	#N/A	#N/A	#N/A	#N/A	0	#N/A	#N/A	#N/A	#N/A	#N/A																	0	0	0	0	0	0	0	0	0	0	0	0	0	0	0	0	0	0
Gm38228	1	43560273..43561565	ENSMUSG00000103945	0.0671168	1.23054	0.299289	0.817166	0.984521	1	0.0676184	-1.15191	-0.20403	0.875897	0.973845	1																	30	0.230694	0.137173	0.352809	0	0	0	0	0	0	0	0	0	0	0	0	0	0
1500015O10Rik	1	43730602..43742578	ENSMUSG00000026051	0.0557044	1.10293	0.141336	0.820443	0.984521	1	0.0747147	1.30097	0.379582	0.541541	0.874848	1	1500015O10Rik	MGI	MGI:1926146	1500015O10Rik		0070314 // G1 to G0 transition (MGI:MGI:4454240|PMID:20404145 [IDA]) /// 0031145 // anaphase-promoting complex-dependent catabolic process (MGI:MGI:4454240|PMID:20404145 [IDA]) /// 0090398 // cellular senescence (MGI:MGI:4454240|PMID:20404145 [IDA])	0005576 // extracellular region (MGI:MGI:1354194|GO_REF:0000004 [IEA] UniProtKB-KW:KW-0964) /// 0005615 // extracellular space (MGI:MGI:4454240|PMID:20404145 [IDA]) /// 0016020 // membrane (MGI:MGI:1354194|GO_REF:0000004 [IEA] UniProtKB-KW:KW-0472) /// 0005886 // plasma membrane (MGI:MGI:1354194|GO_REF:0000004 [IEA] UniProtKB-KW:KW-1003) /// 0031045 // dense core granule (MGI:MGI:5902686|PMID:172…	0003674 // molecular_function (MGI:MGI:2156816|GO_REF:0000015 [ND])	RIKEN cDNA 1500015O10 gene	augurin|Ecrg4	protein	taxon:10090	20100202	MGI			44	0.0365273	0.0217195	0.517453	143	0.132706	0.179238	1.20909	39	0.0457189	0.0522493	0.43926	41	0.0450227	0.0335996	0.689156	15	0.0185465
Gm29155	1	complement(43741961..43743895)	ENSMUSG00000100764	0.0966808	1.10235	0.140586	0.859174	0.987537	1	0.114332	1.04171	0.0589475	0.940808	0.990693	1																	17	0.0873537	0.0519414	0.199925	33	0.189556	0.25602	0.279021	11	0.0798162	0.0912169	0.123894	4	0.0271878	0.0202898	0.0672347	13	0.0994903
Gm29157	1	43742915..43743526	ENSMUSG00000100635	0.010867	7.55651	2.91772	0.192231	#N/A	1	0.0273327	10.0068	3.32291	0.131383	#N/A	1																	0	0	0	0	0	0	0	0	0	0	0	0	0	0	0	0	0	0
Gm29156	1	complement(43745784..43746282)	ENSMUSG00000100480	0.107263	-1.55634	-0.63816	0.579971	0.945481	1	0.21564	1.85362	0.890348	0.415662	0.815306	1																	1	0.0199257	0.011848	0.0117603	22	0.490034	0.661856	0.186014	0	0	0	0	1	0.026357	0.0196697	0.0168087	0	0
Uxs1	1	complement(43746966..43827800)	ENSMUSG00000057363	0.260573	1.08154	0.113084	0.691379	0.967481	1	0.355537	1.31604	0.396207	0.164145	0.637525	1	Uxs1	MGI	MGI:1915133	Uxs1		0051262 // protein tetramerization (MGI:MGI:4834177|GO_REF:0000096 [ISO] UniProtKB:Q8NBZ7)	0005794 // Golgi apparatus (MGI:MGI:4417868|GO_REF:0000096 [ISO] RGD:628680) /// 0016021 // integral component of membrane (MGI:MGI:1354194|GO_REF:0000004 [IEA] UniProtKB-KW:KW-0812) /// 0005739 // mitochondrion (MGI:MGI:3852644|PMID:18614015 [HDA]) /// 0016020 // membrane (MGI:MGI:1354194|GO_REF:0000004 [IEA] UniProtKB-KW:KW-0472) /// 0005737 // cytoplasm (MGI:MGI:6201960|PMID:21873635 [IBA] PAN…	0070403 // NAD+ binding (MGI:MGI:4834177|GO_REF:0000096 [ISO] UniProtKB:Q8NBZ7) /// 0048040 // UDP-glucuronate decarboxylase activity (MGI:MGI:4459044|GO_REF:0000033 [IBA] PANTHER:PTN000041126) /// 0016829 // lyase activity (MGI:MGI:1354194|GO_REF:0000004 [IEA] UniProtKB-KW:KW-0456) /// 0042803 // protein homodimerization activity (MGI:MGI:4834177|GO_REF:0000096 [ISO] UniProtKB:Q8NBZ7) /// 001683…	UDP-glucuronate decarboxylase 1	1600025I13Rik	protein	taxon:10090	20170228	GO_Central			1971	0.242438	0.144156	23.1795	3230	0.444127	0.599852	27.3102	1796	0.311951	0.356509	20.2285	739	0.120238	0.089731	12.4216	1005	0.184113
Gm26352	1	43902928..43903052	ENSMUSG00000088848	0	#N/A	#N/A	#N/A	#N/A	#N/A	0	#N/A	#N/A	#N/A	#N/A	#N/A																	0	0	0	0	0	0	0	0	0	0	0	0	0	0	0	0	0	0
Gm24180	1	complement(43918777..43918886)	ENSMUSG00000095757	0	#N/A	#N/A	#N/A	#N/A	#N/A	0	#N/A	#N/A	#N/A	#N/A	#N/A																	0	0	0	0	0	0	0	0	0	0	0	0	0	0	0	0	0	0
Tpp2	1	43933647..44003000	ENSMUSG00000041763	0.422172	1.12314	0.167539	0.649321	0.961444	1	0.750281	1.61783	0.694058	0.0595529	0.482064	1	Tpp2	MGI	MGI:102724	Tpp2		0006508 // proteolysis (MGI:MGI:6201960|PMID:21873635 [IBA] FB:FBgn0020370|PANTHER:PTN000083315|RGD:621584|TAIR:locus:2133039) /// 0006508 // proteolysis (MGI:MGI:4417868|GO_REF:0000096 [ISO] RGD:621584)	0005829 // cytosol (MGI:MGI:6201960|PMID:21873635 [IBA] PANTHER:PTN000083315) /// 0005634 // nucleus (MGI:MGI:1354194|GO_REF:0000004 [IEA] UniProtKB-KW:KW-0539) /// 0005829 // cytosol (MGI:MGI:4834177|GO_REF:0000096 [ISO] UniProtKB:P29144) /// 0005654 // nucleoplasm (MGI:MGI:4834177|GO_REF:0000096 [ISO] UniProtKB:P29144) /// 0005829 // cytosol (MGI:MGI:4459044|GO_REF:0000033 [IBA] PANTHER:PTN0000…	0008240 // tripeptidyl-peptidase activity (MGI:MGI:6201960|PMID:21873635 [IBA] PANTHER:PTN000083315) /// 0008240 // tripeptidyl-peptidase activity (MGI:MGI:4417868|GO_REF:0000096 [ISO] RGD:621584) /// 0004252 // serine-type endopeptidase activity (MGI:MGI:2152098|GO_REF:0000002 [IEA] InterPro:IPR000209|InterPro:IPR036852) /// 0008240 // tripeptidyl-peptidase activity (MGI:MGI:4459044|GO_REF:00000…	tripeptidyl peptidase II	TppII	protein	taxon:10090	20190210	UniProt			2979	0.427083	0.253948	35.0339	4953	0.793781	1.07211	41.8785	2360	0.477771	0.546015	26.5808	1014	0.192292	0.143504	17.044	1030	0.21993
Mettl21c	1	complement(44009408..44020034)	ENSMUSG00000047343	0.110449	1.06182	0.0865416	0.897719	0.988344	1	0.16632	1.32691	0.408067	0.544011	0.876499	1	Mettl21c	MGI	MGI:3611450	Mettl21c		0071549 // cellular response to dexamethasone stimulus (MGI:MGI:5781029|PMID:24677265 [IMP]) /// 0007519 // skeletal muscle tissue development (MGI:MGI:5781029|PMID:24677265 [IMP]) /// 0010880 // regulation of release of sequestered calcium ion into cytosol by sarcoplasmic reticulum (MGI:MGI:5781029|PMID:24677265 [IMP]) /// 0008628 // hormone-mediated apoptotic signaling pathway (MGI:MGI:5781029|…	0032991 // macromolecular complex (MGI:MGI:4834177|GO_REF:0000096 [ISO] UniProtKB:Q5VZV1) /// 0005634 // nucleus (MGI:MGI:4834177|GO_REF:0000096 [ISO] UniProtKB:Q5VZV1)	0016740 // transferase activity (MGI:MGI:1354194|GO_REF:0000004 [IEA] UniProtKB-KW:KW-0808) /// 0031072 // heat shock protein binding (MGI:MGI:4834177|GO_REF:0000096 [ISO] UniProtKB:Q5VZV1) /// 0016279 // protein-lysine N-methyltransferase activity (MGI:MGI:4834177|GO_REF:0000096 [ISO] UniProtKB:Q5VZV1) /// 0008168 // methyltransferase activity (MGI:MGI:1354194|GO_REF:0000004 [IEA] UniProtKB-KW:K…	methyltransferase like 21C	A530098C11Rik	protein	taxon:10090	20170523	MGI			63	0.0589445	0.035049	0.740898	336	0.351425	0.474646	2.84094	22	0.0290664	0.0332182	0.247788	63	0.0779697	0.0581872	1.05895	25	0.0348376
Gm8251	1	complement(44055952..44061936)	ENSMUSG00000091844	0.00801394	-1.07694	-0.106936	0.924151	0.991739	1	0.00801394	-3.01013	-1.58983	0.196132	0.666699	1	Gm8251	MGI	MGI:3647616	Gm8251		0008150 // biological_process (MGI:MGI:2156816|GO_REF:0000015 [ND])	0005575 // cellular_component (MGI:MGI:2156816|GO_REF:0000015 [ND])	0003674 // molecular_function (MGI:MGI:2156816|GO_REF:0000015 [ND])	predicted gene 8251		protein	taxon:10090	20100202	MGI			0	0	0	0	10	0.0185712	0.0250829	0.0845518	6	0.0140756	0.0160861	0.0675784	0	0	0	0	3	0.00742294
Tex30	1	complement(44086613..44102441)	ENSMUSG00000026049	0.139045	1.09298	0.128263	0.798668	0.983097	1	0.236796	1.46975	0.555571	0.268633	0.723344	1	Tex30	MGI	MGI:1922873	Tex30		0008150 // biological_process (MGI:MGI:2156816|GO_REF:0000015 [ND])		0003674 // molecular_function (MGI:MGI:2156816|GO_REF:0000015 [ND]) /// 0016787 // hydrolase activity (MGI:MGI:2152098|GO_REF:0000002 [IEA] InterPro:IPR002925)	testis expressed 30	1700029F09Rik|3110030D08Rik	protein	taxon:10090	20100209	MGI			244	0.153267	0.0911344	2.86951	300	0.210655	0.284518	2.53655	191	0.169418	0.193617	2.15125	98	0.081427	0.0607674	1.64725	86	0.0804569
Gm29247	1	complement(44091463..44110790)	ENSMUSG00000101104	0.0471721	1.47986	0.565463	0.28947	0.831704	1	0.0815073	1.98827	0.991514	0.0626622	0.489832	1																	94	0.0483564	0.0287533	1.10547	90	0.0517559	0.0699032	0.760966	54	0.0392271	0.0448302	0.608206	28	0.0190532	0.014219	0.470643	58	0.0444385
Kdelc1	1	complement(44106546..44118808)	ENSMUSG00000026047	0.235333	-1.28815	-0.365302	0.415661	0.894415	1	0.235333	-1.39969	-0.485112	0.28017	0.730462	1	Kdelc1	MGI	MGI:1919300	Kdelc1		0018242 // protein O-linked glycosylation via serine (MGI:MGI:4834177|GO_REF:0000096 [ISO] UniProtKB:Q6UW63)	0005788 // endoplasmic reticulum lumen (MGI:MGI:4459044|GO_REF:0000033 [IBA] PANTHER:PTN000258341) /// 0005788 // endoplasmic reticulum lumen (MGI:MGI:6201960|PMID:21873635 [IBA] PANTHER:PTN000258341) /// 0005788 // endoplasmic reticulum lumen (MGI:MGI:1930400|PMID:11167020 [IDA]) /// 0005783 // endoplasmic reticulum (MGI:MGI:1354194|GO_REF:0000004 [IEA] UniProtKB-KW:KW-0256)	0016740 // transferase activity (MGI:MGI:1354194|GO_REF:0000004 [IEA] UniProtKB-KW:KW-0808) /// 0016757 // transferase activity, transferring glycosyl groups (MGI:MGI:1354194|GO_REF:0000004 [IEA] UniProtKB-KW:KW-0328) /// 0046527 // glucosyltransferase activity (MGI:MGI:4459044|GO_REF:0000033 [IBA] PANTHER:PTN000258331) /// 0046527 // glucosyltransferase activity (MGI:MGI:6201960|PMID:21873635 [I…	KDEL (Lys-Asp-Glu-Leu) containing 1	1810049A15Rik|5730416C13Rik|EP58|Kdel1	protein	taxon:10090	20190210	UniProt			282	0.228647	0.135956	3.3164	265	0.240189	0.324407	2.24062	334	0.38241	0.437032	3.76187	103	0.110468	0.08244	1.73129	178	0.214952
Bivm	1	44118957..44144770	ENSMUSG00000041684	0.153353	-1.01736	-0.0248372	0.948766	0.99378	1	0.164866	1.03887	0.0550131	0.886813	0.976672	1	Bivm	MGI	MGI:2179809	Bivm			0005634 // nucleus (MGI:MGI:1354194|GO_REF:0000004 [IEA] UniProtKB-KW:KW-0539) /// 0005737 // cytoplasm (MGI:MGI:1354194|GO_REF:0000004 [IEA] UniProtKB-KW:KW-0963)		basic, immunoglobulin-like variable motif containing		protein	taxon:10090	20190210	UniProt			480	0.184884	0.109934	5.64494	280	0.120561	0.162834	2.36745	433	0.235511	0.269151	4.87691	209	0.106485	0.0794673	3.51301	208	0.119324
Ercc5	1	44147744..44181260	ENSMUSG00000026048	0.632659	1.48488	0.570342	0.0464709	0.449569	1	0.711873	1.33015	0.41159	0.150851	0.622452	1	Ercc5	MGI	MGI:103582	Ercc5		0006295 // nucleotide-excision repair, DNA incision, 3'-to lesion (MGI:MGI:4834177|GO_REF:0000096 [ISO] UniProtKB:P28715) /// 0009650 // UV protection (MGI:MGI:2154458|GO_REF:0000008 [ISO] UniProtKB:P28715) /// 0009411 // response to UV (MGI:MGI:3041918|PMID:15082767 [IMP] MGI:MGI:3043589) /// 0009411 // response to UV (MGI:MGI:4834177|GO_REF:0000096 [ISO] UniProtKB:P28715) /// 0006281 // DNA rep…	0005634 // nucleus (MGI:MGI:6201960|PMID:21873635 [IBA] PANTHER:PTN000792422) /// 0005634 // nucleus (MGI:MGI:4834177|GO_REF:0000096 [ISO] UniProtKB:P28715) /// 0005662 // DNA replication factor A complex (MGI:MGI:4834177|GO_REF:0000096 [ISO] UniProtKB:P28715) /// 0000109 // nucleotide-excision repair complex (MGI:MGI:4834177|GO_REF:0000096 [ISO] UniProtKB:P28715) /// 0005634 // nucleus (MGI:MGI:…	0044877 // macromolecular complex binding (MGI:MGI:4834177|GO_REF:0000096 [ISO] UniProtKB:P28715) /// 0003697 // single-stranded DNA binding (MGI:MGI:6201960|PMID:21873635 [IBA] PANTHER:PTN000792422) /// 0003690 // double-stranded DNA binding (MGI:MGI:4834177|GO_REF:0000096 [ISO] UniProtKB:P28715) /// 0004520 // endodeoxyribonuclease activity (MGI:MGI:6201960|PMID:21873635 [IBA] PANTHER:PTN000792…	excision repair cross-complementing rodent repair deficiency, complementation group 5	Xpg	protein	taxon:10090	20180807	MGI			2162	0.641363	0.381361	25.4257	1617	0.536227	0.724246	13.672	1531	0.641342	0.732949	17.2438	911	0.357478	0.266779	15.3127	1094	0.48336
Mettl21e	1	complement(44204070..44218961)	ENSMUSG00000046828	0.104823	1.07468	0.103905	0.846559	0.986571	1	0.146064	1.31656	0.396768	0.45948	0.838608	1	Mettl21e	MGI	MGI:2685837	Mettl21e		0008150 // biological_process (MGI:MGI:2156816|GO_REF:0000015 [ND]) /// 0032259 // methylation (MGI:MGI:1354194|GO_REF:0000004 [IEA] UniProtKB-KW:KW-0489)	0005575 // cellular_component (MGI:MGI:2156816|GO_REF:0000015 [ND])	0003674 // molecular_function (MGI:MGI:2156816|GO_REF:0000015 [ND]) /// 0016740 // transferase activity (MGI:MGI:1354194|GO_REF:0000004 [IEA] UniProtKB-KW:KW-0808) /// 0008168 // methyltransferase activity (MGI:MGI:1354194|GO_REF:0000004 [IEA] UniProtKB-KW:KW-0489)	methyltransferase like 21E	4832428D23Rik|LOC381340	protein	taxon:10090	20100202	MGI			76	0.0507427	0.0301722	0.893782	199	0.148527	0.200605	1.68258	135	0.12728	0.14546	1.52051	137	0.120994	0.0902953	2.30279	77	0.0765696
Gm28893	1	44392809..44394447	ENSMUSG00000100769	0	#N/A	#N/A	#N/A	#N/A	#N/A	0	#N/A	#N/A	#N/A	#N/A	#N/A																	0	0	0	0	0	0	0	0	0	0	0	0	0	0	0	0	0	0
Gulp1	1	44551511..44796838	ENSMUSG00000056870	0.199223	1.53139	0.614844	0.179541	0.74338	1	0.228422	2.03503	1.02505	0.0252376	0.367295	1	Gulp1	MGI	MGI:1920407	Gulp1		0006915 // apoptotic process (MGI:MGI:1354194|GO_REF:0000004 [IEA] UniProtKB-KW:KW-0053) /// 0006911 // phagocytosis, engulfment (MGI:MGI:2177857|PMID:11729193 [ISO] UniProtKB:Q9UBP9) /// 0006869 // lipid transport (MGI:MGI:1354194|GO_REF:0000004 [IEA] UniProtKB-KW:KW-0445) /// 0006909 // phagocytosis (MGI:MGI:1354194|GO_REF:0000004 [IEA] UniProtKB-KW:KW-0581)	0005737 // cytoplasm (MGI:MGI:1354194|GO_REF:0000004 [IEA] UniProtKB-KW:KW-0963)	0003674 // molecular_function (MGI:MGI:2156816|GO_REF:0000015 [ND])	GULP, engulfment adaptor PTB domain containing 1	3110030A04Rik|5730529O06Rik|Ced6|CED-6|GULP	protein	taxon:10090	20120430	MGI			7359	0.298253	0.177345	86.544	2034	0.0921527	0.124464	17.1978	2276	0.130258	0.148864	25.6347	2039	0.109312	0.081577	34.2729	2557	0.154348
Gm37626	1	44560885..44565447	ENSMUSG00000102319	0.048437	-1.11887	-0.162041	0.879498	0.987537	1	0.1166	2.01556	1.01118	0.340552	0.772768	1																	43	0.0936982	0.055714	0.505692	32	0.0779478	0.105279	0.270566	7	0.0215391	0.0246156	0.0788415	17	0.0489998	0.0365676	0.285747	0	0
4930521E06Rik	1	complement(44739676..44744949)	ENSMUSG00000101701	0	#N/A	#N/A	#N/A	#N/A	#N/A	0	#N/A	#N/A	#N/A	#N/A	#N/A																	0	0	0	0	0	0	0	0	0	0	0	0	0	0	0	0	0	0
Gm38110	1	44756942..44758492	ENSMUSG00000103071	0.0353501	1.5197	0.603789	0.633026	0.958722	1	0.0317554	-32.012	-5.00054	0.0250069	0.365828	1																	11	0.070517	0.0419302	0.129363	6	0.0429975	0.0580739	0.0507311	5	0.0452624	0.0517275	0.0563154	0	0	0	0	0	0
Col3a1	1	45311538..45349706	ENSMUSG00000026043	8.04659	-1.11407	-0.155841	0.793	0.982331	1	8.04659	-1.84881	-0.886598	0.135468	0.60415	1	Col3a1	MGI	MGI:88453	Col3a1		0050777 // negative regulation of immune response (MGI:MGI:4834177|GO_REF:0000096 [ISO] UniProtKB:P02461) /// 0042060 // wound healing (MGI:MGI:4834177|GO_REF:0000096 [ISO] UniProtKB:P02461) /// 0060414 // aorta smooth muscle tissue morphogenesis (MGI:MGI:5307011|PMID:21071432 [IMP]) /// 0018149 // peptide cross-linking (MGI:MGI:4834177|GO_REF:0000096 [ISO] UniProtKB:P02461) /// 0007229 // integr…	0005576 // extracellular region (MGI:MGI:1354194|GO_REF:0000004 [IEA] UniProtKB-KW:KW-0964) /// 0031012 // extracellular matrix (MGI:MGI:1328524|PMID:10022501 [IDA]) /// 0005615 // extracellular space (MGI:MGI:6201960|PMID:21873635 [IBA] PANTHER:PTN002513067) /// 0005586 // collagen type III trimer (MGI:MGI:6201960|PMID:21873635 [IBA] PANTHER:PTN002770836) /// 0005586 // collagen type III trimer …	0005201 // extracellular matrix structural constituent (MGI:MGI:4834177|GO_REF:0000096 [ISO] UniProtKB:P02461) /// 0030020 // extracellular matrix structural constituent conferring tensile strength (MGI:MGI:6201853|PMID:28071719 [IEA]) /// 0005201 // extracellular matrix structural constituent (MGI:MGI:6201960|PMID:21873635 [IBA] PANTHER:PTN002513067) /// 0046872 // metal ion binding (MGI:MGI:135…	collagen, type III, alpha 1	Col3a-1|Tsk2|Tsk-2	protein	taxon:10090	20080915	MGI	occurs_in(EMAPA:18601)		10166	2.64821	1.57466	119.555	1699	0.494751	0.668227	14.3654	56090	20.6326	23.5797	631.746	8177	2.8176	2.10272	137.445	35156	13.6398
Gm47302	1	45311673..45311813	ENSMUSG00000105211	11.0381	1.83437	0.875287	0.439715	0.902878	1	10.9137	1.3617	0.445412	0.694308	0.925249	1																	106	7.47481	4.4446	1.24659	0	0	0	0	363	36.1466	41.3096	4.08849	41	3.82438	2.85406	0.689156	0	0
Col5a2	1	complement(45374321..45503282)	ENSMUSG00000026042	0.450944	-1.12783	-0.173546	0.662594	0.964409	1	0.450944	-1.16342	-0.218367	0.582998	0.889275	1	Col5a2	MGI	MGI:88458	Col5a2		0030903 // notochord development (MGI:MGI:6201960|PMID:21873635 [IBA] PANTHER:PTN002771202) /// 0043588 // skin development (MGI:MGI:4459044|GO_REF:0000033 [IBA] PANTHER:PTN000615820) /// 0030199 // collagen fibril organization (MGI:MGI:4459044|GO_REF:0000033 [IBA] PANTHER:PTN002771202) /// 0030199 // collagen fibril organization (MGI:MGI:3047505|PMID:15199158 [IMP]) /// 0043588 // skin developme…	0005576 // extracellular region (MGI:MGI:1354194|GO_REF:0000004 [IEA] UniProtKB-KW:KW-0964) /// 0005588 // collagen type V trimer (MGI:MGI:4834177|GO_REF:0000096 [ISO] UniProtKB:P05997) /// 0005615 // extracellular space (MGI:MGI:6201960|PMID:21873635 [IBA] PANTHER:PTN002513067) /// 0005588 // collagen type V trimer (MGI:MGI:6201960|PMID:21873635 [IBA] PANTHER:PTN000615818) /// 0031012 // extrace…	0030020 // extracellular matrix structural constituent conferring tensile strength (MGI:MGI:6201853|PMID:28071719 [IEA]) /// 0005201 // extracellular matrix structural constituent (MGI:MGI:6201960|PMID:21873635 [IBA] PANTHER:PTN002513067) /// 0046872 // metal ion binding (MGI:MGI:1354194|GO_REF:0000004 [IEA] UniProtKB-KW:KW-0479) /// 0030020 // extracellular matrix structural constituent conferri…	collagen, type V, alpha 2	1110014L14Rik	protein	taxon:10090	20180406	GO_Central			3486	0.268769	0.159813	40.9964	1510	0.130143	0.175775	12.7673	7576	0.824817	0.942631	85.329	1954	0.199278	0.148717	32.8441	7243	0.831716
Gm38211	1	complement(45485836..45493052)	ENSMUSG00000104476	0	#N/A	#N/A	#N/A	#N/A	#N/A	0	#N/A	#N/A	#N/A	#N/A	#N/A																	0	0	0	0	0	0	0	0	0	0	0	0	0	0	0	0	0	0
Gm23216	1	complement(45685456..45685562)	ENSMUSG00000095121	0	#N/A	#N/A	#N/A	#N/A	#N/A	0	#N/A	#N/A	#N/A	#N/A	#N/A																	0	0	0	0	0	0	0	0	0	0	0	0	0	0	0	0	0	0
Gm23974	1	45746895..45747025	ENSMUSG00000065255	0	#N/A	#N/A	#N/A	#N/A	#N/A	0	#N/A	#N/A	#N/A	#N/A	#N/A																	0	0	0	0	0	0	0	0	0	0	0	0	0	0	0	0	0	0
Gm23984	1	45772962..45773164	ENSMUSG00000087764	0	#N/A	#N/A	#N/A	#N/A	#N/A	0	#N/A	#N/A	#N/A	#N/A	#N/A																	0	0	0	0	0	0	0	0	0	0	0	0	0	0	0	0	0	0
Wdr75	1	45795166..45823619	ENSMUSG00000025995	0.221412	-1.0695	-0.0969428	0.789192	0.982162	1	0.293224	1.30528	0.384359	0.288602	0.735179	1	Wdr75	MGI	MGI:1920924	Wdr75		0045943 // positive regulation of transcription from RNA polymerase I promoter (MGI:MGI:4834177|GO_REF:0000096 [ISO] UniProtKB:Q8IWA0) /// 2000234 // positive regulation of rRNA processing (MGI:MGI:4834177|GO_REF:0000096 [ISO] UniProtKB:Q8IWA0) /// 0006364 // rRNA processing (MGI:MGI:1354194|GO_REF:0000004 [IEA] UniProtKB-KW:KW-0698) /// 0042254 // ribosome biogenesis (MGI:MGI:1354194|GO_REF:0000…	0005730 // nucleolus (MGI:MGI:4834177|GO_REF:0000096 [ISO] UniProtKB:Q8IWA0) /// 0005634 // nucleus (MGI:MGI:1354194|GO_REF:0000004 [IEA] UniProtKB-KW:KW-0539)		WD repeat domain 75	1300003A18Rik|2410118I19Rik	protein	taxon:10090	20190210	UniProt			771	0.269417	0.160198	9.06718	880	0.343751	0.464281	7.44056	507	0.250175	0.285909	5.71038	212	0.0979915	0.0731291	3.56344	280	0.145725
Gm5269	1	complement(45889525..45890273)	ENSMUSG00000098549	0.0506575	-20.1892	-4.33551	0.0348397	0.397675	1	0.0506575	-1.74505	-0.803266	0.494015	0.854359	1																	5	0.0663745	0.039467	0.0588015	10	0.148396	0.200428	0.0845518	1	0.0187455	0.0214231	0.0112631	0	0	0	0	1	0.0197714
Slc40a1	1	complement(45908068..45926523)	ENSMUSG00000025993	0.367907	-1.71617	-0.779192	0.0810771	0.568244	1	0.367907	-1.53269	-0.616069	0.167671	0.639176	1	Slc40a1	MGI	MGI:1315204	Slc40a1		0055072 // iron ion homeostasis (MGI:MGI:4430176|PMID:19596281 [IMP] MGI:MGI:1889622) /// 0034755 // iron ion transmembrane transport (MGI:MGI:5293184|PMID:21700773 [IGI] MGI:MGI:1933533) /// 0045944 // positive regulation of transcription from RNA polymerase II promoter (MGI:MGI:4829573|PMID:20530874 [IGI] MGI:MGI:1933533) /// 0048536 // spleen development (MGI:MGI:3578034|PMID:15342464 [IMP] MG…	0005886 // plasma membrane (MGI:MGI:4834177|GO_REF:0000096 [ISO] UniProtKB:Q9NP59) /// 0016021 // integral component of membrane (MGI:MGI:1354194|GO_REF:0000004 [IEA] UniProtKB-KW:KW-0812) /// 0016020 // membrane (MGI:MGI:1354194|GO_REF:0000004 [IEA] UniProtKB-KW:KW-0472) /// 0016323 // basolateral plasma membrane (MGI:MGI:4352622|PMID:19252488 [IGI] UniProtKB:P20722) /// 0016323 // basolateral p…	0017046 // peptide hormone binding (MGI:MGI:4834177|GO_REF:0000096 [ISO] UniProtKB:Q9NP59) /// 0005381 // iron ion transmembrane transporter activity (MGI:MGI:4834177|GO_REF:0000096 [ISO] UniProtKB:Q9NP59) /// 0005515 // protein binding (MGI:MGI:4881369|PMID:20817278 [IPI] UniProtKB:P12023) /// 0017046 // peptide hormone binding (MGI:MGI:3521561|PMID:15514116 [IPI] UniProtKB:P81172:PRO_0000013379…	solute carrier family 40 (iron-regulated transporter), member 1	Dusg|ferroportin1|FPN1|IREG1|metal transporting protein 1|MTP1|Ol5|Pcm|Slc11a3	protein	taxon:10090	20101227	MGI			167	0.0899688	0.0534965	1.96397	1802	1.08523	1.46575	15.2362	414	0.31495	0.359937	4.66291	300	0.213786	0.159544	5.0426	169	0.135602
Dnah7b	1	46066315..46373546	ENSMUSG00000041144	0.0585645	-1.04524	-0.0638292	0.824705	0.985539	1	0.0759174	1.29561	0.373633	0.194551	0.664303	1	Dnah7b	MGI	MGI:2684953	Dnah7b		0007018 // microtubule-based movement (MGI:MGI:4459044|GO_REF:0000033 [IBA] PANTHER:PTN000743491) /// 0036159 // inner dynein arm assembly (MGI:MGI:6201960|PMID:21873635 [IBA] PANTHER:PTN001641285) /// 0003341 // cilium movement (MGI:MGI:4459044|GO_REF:0000033 [IBA] PANTHER:PTN000072879) /// 0007018 // microtubule-based movement (MGI:MGI:6201960|PMID:21873635 [IBA] PANTHER:PTN000743491) /// 00033…	0030286 // dynein complex (MGI:MGI:4459044|GO_REF:0000033 [IBA] PANTHER:PTN000743491) /// 0036156 // inner dynein arm (MGI:MGI:4834177|GO_REF:0000096 [ISO] UniProtKB:Q8WXX0) /// 0036156 // inner dynein arm (MGI:MGI:4459044|GO_REF:0000033 [IBA] PANTHER:PTN001641285) /// 0030286 // dynein complex (MGI:MGI:6201960|PMID:21873635 [IBA] PANTHER:PTN000743491) /// 0005829 // cytosol (MGI:MGI:4834177|GO_R…	0008569 // ATP-dependent microtubule motor activity, minus-end-directed (MGI:MGI:4459044|GO_REF:0000033 [IBA] PANTHER:PTN000743491) /// 0045505 // dynein intermediate chain binding (MGI:MGI:4459044|GO_REF:0000033 [IBA] PANTHER:PTN000743491) /// 0045503 // dynein light chain binding (MGI:MGI:6201960|PMID:21873635 [IBA] PANTHER:PTN000743491) /// 0008569 // ATP-dependent microtubule motor activity, …	dynein, axonemal, heavy chain 7B	Dnahc7b|LOC227058	protein	taxon:10090	20170228	GO_Central			1747	0.0565379	0.0336181	20.5452	1740	0.0629487	0.0850206	14.712	1135	0.0518691	0.0592779	12.7836	1135	0.0485876	0.0362599	19.0778	1512	0.0728793
n-R5s211	1	46374197..46374315	ENSMUSG00000096047	0	#N/A	#N/A	#N/A	#N/A	#N/A	0	#N/A	#N/A	#N/A	#N/A	#N/A																	0	0	0	0	0	0	0	0	0	0	0	0	0	0	0	0	0	0
Dnah7c	1	46425592..46807476	ENSMUSG00000101337	0.050021	1.08746	0.120962	0.692823	0.967531	1	0.0593859	1.25147	0.323629	0.290493	0.737097	1	Dnah7c	MGI	MGI:3639762	Dnah7c		0007018 // microtubule-based movement (MGI:MGI:4459044|GO_REF:0000033 [IBA] PANTHER:PTN000743491) /// 0036159 // inner dynein arm assembly (MGI:MGI:6201960|PMID:21873635 [IBA] PANTHER:PTN001641285) /// 0003341 // cilium movement (MGI:MGI:4459044|GO_REF:0000033 [IBA] PANTHER:PTN000072879) /// 0007018 // microtubule-based movement (MGI:MGI:6201960|PMID:21873635 [IBA] PANTHER:PTN000743491) /// 00033…	0030286 // dynein complex (MGI:MGI:4459044|GO_REF:0000033 [IBA] PANTHER:PTN000743491) /// 0036156 // inner dynein arm (MGI:MGI:4834177|GO_REF:0000096 [ISO] UniProtKB:Q8WXX0) /// 0036156 // inner dynein arm (MGI:MGI:4459044|GO_REF:0000033 [IBA] PANTHER:PTN001641285) /// 0030286 // dynein complex (MGI:MGI:6201960|PMID:21873635 [IBA] PANTHER:PTN000743491) /// 0005829 // cytosol (MGI:MGI:4834177|GO_R…	0008569 // ATP-dependent microtubule motor activity, minus-end-directed (MGI:MGI:4459044|GO_REF:0000033 [IBA] PANTHER:PTN000743491) /// 0045505 // dynein intermediate chain binding (MGI:MGI:4459044|GO_REF:0000033 [IBA] PANTHER:PTN000743491) /// 0045503 // dynein light chain binding (MGI:MGI:6201960|PMID:21873635 [IBA] PANTHER:PTN000743491) /// 0008569 // ATP-dependent microtubule motor activity, …	dynein, axonemal, heavy chain 7C	Dnahc7c	protein	taxon:10090	20170228	GO_Central			2139	0.0556918	0.033115	25.1553	1821	0.0530007	0.0715844	15.3969	1024	0.0376484	0.043026	11.5334	1235	0.0425334	0.0317418	20.7587	1579	0.0612305
Slc39a10	1	complement(46807544..46892852)	ENSMUSG00000025986	0.143197	-1.08958	-0.123772	0.699528	0.968004	1	0.143197	-1.16069	-0.214982	0.502754	0.858878	1	Slc39a10	MGI	MGI:1914515	Slc39a10		0071578 // zinc II ion transmembrane import (MGI:MGI:5586917|PMID:25074913 [IMP]) /// 0050861 // positive regulation of B cell receptor signaling pathway (MGI:MGI:4459044|GO_REF:0000033 [IBA] PANTHER:PTN000257387) /// 0006882 // cellular zinc ion homeostasis (MGI:MGI:5586917|PMID:25074913 [IMP] MGI:MGI:5642301) /// 0030890 // positive regulation of B cell proliferation (MGI:MGI:5586914|PMID:25074…	0016021 // integral component of membrane (MGI:MGI:1354194|GO_REF:0000004 [IEA] UniProtKB-KW:KW-0812) /// 0016020 // membrane (MGI:MGI:1354194|GO_REF:0000004 [IEA] UniProtKB-KW:KW-0472) /// 0005887 // integral component of plasma membrane (MGI:MGI:6201960|PMID:21873635 [IBA] PANTHER:PTN000953562) /// 0005887 // integral component of plasma membrane (MGI:MGI:4459044|GO_REF:0000033 [IBA] PANTHER:PT…	0005385 // zinc ion transmembrane transporter activity (MGI:MGI:5586914|PMID:25074919 [IMP] MGI:MGI:5642299) /// 0005385 // zinc ion transmembrane transporter activity (MGI:MGI:6201960|PMID:21873635 [IBA] PANTHER:PTN000953562) /// 0005385 // zinc ion transmembrane transporter activity (MGI:MGI:4459044|GO_REF:0000033 [IBA] PANTHER:PTN000953562) /// 0046873 // metal ion transmembrane transporter ac…	solute carrier family 39 (zinc transporter), member 10	2900042E17Rik|Zip10	protein	taxon:10090	20150707	MGI			1106	0.128906	0.076649	13.0069	1999	0.260449	0.35177	16.9019	949	0.156189	0.178499	10.6887	484	0.0746185	0.0556863	8.1354	552	0.0958215
Gm28151	1	complement(46849529..46850479)	ENSMUSG00000100213	0.118101	1.08616	0.119238	0.904601	0.989529	1	0.235268	2.57786	1.36617	0.161745	0.635793	1																	18	0.188194	0.111902	0.211685	1	0.0116876	0.0157856	0.00845518	10	0.147638	0.168726	0.112631	3	0.0414893	0.0309627	0.050426	4	0.0622871
Gm37393	1	complement(46877203..46881072)	ENSMUSG00000103129	0	#N/A	#N/A	#N/A	#N/A	#N/A	0	#N/A	#N/A	#N/A	#N/A	#N/A																	0	0	0	0	0	0	0	0	0	0	0	0	0	0	0	0	0	0
Gm28826	1	47153461..47189071	ENSMUSG00000101447	0.00103085	-1.05336	-0.0749931	0.941605	0.993368	1	0.00124268	1.33401	0.415774	0.676598	0.918906	1																	2	0.000558418	0.000332041	0.0235206	1	0.000312119	0.000421558	0.00845518	7	0.0027599	0.00315412	0.0788415	3	0.00110798	0.000826865	0.050426	1	0.000415848
Gm38090	1	complement(47433824..47435765)	ENSMUSG00000103246	0	#N/A	#N/A	#N/A	#N/A	#N/A	0	#N/A	#N/A	#N/A	#N/A	#N/A																	0	0	0	0	0	0	0	0	0	0	0	0	0	0	0	0	0	0
Mir6350	1	complement(47467021..47467125)	ENSMUSG00000098876	0	#N/A	#N/A	#N/A	#N/A	#N/A	0	#N/A	#N/A	#N/A	#N/A	#N/A																	0	0	0	0	0	0	0	0	0	0	0	0	0	0	0	0	0	0
Gm37196	1	47605996..47606901	ENSMUSG00000104067	0	#N/A	#N/A	#N/A	#N/A	#N/A	0	#N/A	#N/A	#N/A	#N/A	#N/A																	0	0	0	0	0	0	0	0	0	0	0	0	0	0	0	0	0	0
Gm22419	1	complement(47749279..47749399)	ENSMUSG00000094968	0	#N/A	#N/A	#N/A	#N/A	#N/A	0	#N/A	#N/A	#N/A	#N/A	#N/A																	0	0	0	0	0	0	0	0	0	0	0	0	0	0	0	0	0	0
Gm23829	1	complement(47751299..47751568)	ENSMUSG00000088017	0	#N/A	#N/A	#N/A	#N/A	#N/A	0	#N/A	#N/A	#N/A	#N/A	#N/A																	0	0	0	0	0	0	0	0	0	0	0	0	0	0	0	0	0	0
Gm23240	1	complement(48462173..48462293)	ENSMUSG00000064943	0.291419	31.843	4.9929	0.018327	#N/A	1	0.0712083	6.45995	2.69152	0.226243	0.692448	1																	0	0	0	0	0	0	0	0	0	0	0	0	0	0	0	0	0	0
Gm22693	1	49095444..49095885	ENSMUSG00000092790	0	#N/A	#N/A	#N/A	#N/A	#N/A	0	#N/A	#N/A	#N/A	#N/A	#N/A																	0	0	0	0	0	0	0	0	0	0	0	0	0	0	0	0	0	0
C230029F24Rik	1	49244616..49340443	ENSMUSG00000051616	0.000408031	1.22307	0.290505	0.758241	0.978782	1	0.000781495	1.90946	0.933164	0.309027	0.752033	1	C230029F24Rik	MGI	MGI:3045370	C230029F24Rik		0008150 // biological_process (MGI:MGI:2156816|GO_REF:0000015 [ND])	0005575 // cellular_component (MGI:MGI:2156816|GO_REF:0000015 [ND])	0003674 // molecular_function (MGI:MGI:2156816|GO_REF:0000015 [ND])	RIKEN cDNA C230029F24 gene		protein	taxon:10090	20100202	MGI			6	0.000622547	0.000370173	0.0705617	5	0.000579938	0.000783283	0.0422759	1	0.000146517	0.000167445	0.0112631	3	0.000411741	0.000307275	0.050426	0	0
4933411E06Rik	1	50107470..50108962	ENSMUSG00000099608	0	#N/A	#N/A	#N/A	#N/A	#N/A	0	#N/A	#N/A	#N/A	#N/A	#N/A																	0	0	0	0	0	0	0	0	0	0	0	0	0	0	0	0	0	0
Gm27330	1	complement(50222389..50222520)	ENSMUSG00000098249	0	#N/A	#N/A	#N/A	#N/A	#N/A	0	#N/A	#N/A	#N/A	#N/A	#N/A																	0	0	0	0	0	0	0	0	0	0	0	0	0	0	0	0	0	0
Gm29665	1	complement(50397552..50398079)	ENSMUSG00000100451	0	#N/A	#N/A	#N/A	#N/A	#N/A	0	#N/A	#N/A	#N/A	#N/A	#N/A																	0	0	0	0	0	0	0	0	0	0	0	0	0	0	0	0	0	0
Gm25843	1	50559762..50560075	ENSMUSG00000084531	0	#N/A	#N/A	#N/A	#N/A	#N/A	0	#N/A	#N/A	#N/A	#N/A	#N/A																	0	0	0	0	0	0	0	0	0	0	0	0	0	0	0	0	0	0
Gm28321	1	50815375..50817701	ENSMUSG00000100816	0.00256371	-4.6615	-2.2208	0.276453	#N/A	1	0.00256371	-2.15819	-1.10982	0.47303	#N/A	1																	3	0.0128185	0.00762204	0.0352809	0	0	0	0	0	0	0	0	0	0	0	0	0	0
Tmeff2	1	50900647..51187270	ENSMUSG00000026109	0.0228938	1.24895	0.320712	0.527386	0.928233	1	0.0276548	1.55864	0.640286	0.206927	0.674773	1	Tmeff2	MGI	MGI:1861735	Tmeff2		0044319 // wound healing, spreading of cells (MGI:MGI:5581568|PMID:24632071 [ISO] UniProtKB:Q9UIK5) /// 0045720 // negative regulation of integrin biosynthetic process (MGI:MGI:5581568|PMID:24632071 [ISO] UniProtKB:Q9UIK5) /// 0051497 // negative regulation of stress fiber assembly (MGI:MGI:5581568|PMID:24632071 [ISO] UniProtKB:Q9UIK5) /// 0030336 // negative regulation of cell migration (MGI:MGI…	0016021 // integral component of membrane (MGI:MGI:1354194|GO_REF:0000004 [IEA] UniProtKB-KW:KW-0812) /// 0016020 // membrane (MGI:MGI:1354194|GO_REF:0000004 [IEA] UniProtKB-KW:KW-0472)		transmembrane protein with EGF-like and two follistatin-like domains 2	4832418D20Rik|7630402F16Rik	protein	taxon:10090	20190210	UniProt			1529	0.0530406	0.0315385	17.9815	291	0.0112846	0.0152413	2.46046	504	0.0246886	0.0282151	5.67659	247	0.0113339	0.00845828	4.15174	257	0.0132782
Gm28322	1	50904444..50905918	ENSMUSG00000100671	0.00190378	-2.07509	-1.05317	0.614959	#N/A	1	0.00190378	-2.57483	-1.36448	0.532812	#N/A	1																	0	0	0	0	0	0	0	0	1	0.00951891	0.0108786	0.0112631	0	0	0	0	0	0
Gm25736	1	51015313..51015413	ENSMUSG00000092906	0	#N/A	#N/A	#N/A	#N/A	#N/A	0	#N/A	#N/A	#N/A	#N/A	#N/A																	0	0	0	0	0	0	0	0	0	0	0	0	0	0	0	0	0	0
Gm28319	1	complement(51138281..51141222)	ENSMUSG00000101242	0.0135113	-19.6686	-4.29783	0.0399614	0.422929	1	0.0135113	-2.1407	-1.09808	0.387339	0.8012	1																	0	0	0	0	0	0	0	0	9	0.0429516	0.0490867	0.101368	1	0.00447047	0.00333622	0.0168087	4	0.0201343
Gm28320	1	51148309..51150581	ENSMUSG00000099924	0.00195598	-1.30751	-0.386825	0.815537	#N/A	1	0.00367964	1.43753	0.523594	0.719055	#N/A	1																	0	0	0	0	2	0.00977991	0.0132091	0.0169104	0	0	0	0	0	0	0	0	0	0
Gm29325	1	51195221..51197748	ENSMUSG00000099625	0.00372127	1.484	0.569493	0.664089	#N/A	1	0.0117819	3.35384	1.74581	0.147391	0.620394	1																	0	0	0	0	2	0.0087934	0.0118767	0.0169104	1	0.00555395	0.00634726	0.0112631	0	0	0	0	0	0
9330175M20Rik	1	complement(51218386..51333779)	ENSMUSG00000101799	0.0361949	-1.03653	-0.0517643	0.898195	0.988416	1	0.0380944	1.00358	0.00515497	0.989834	0.99721	1																	684	0.0589367	0.0350444	8.04404	438	0.0421886	0.0569813	3.70337	232	0.0282283	0.0322603	2.61303	266	0.0303176	0.0226254	4.47111	166	0.0213031
Cavin2	1	51289126..51302960	ENSMUSG00000045954	13.9886	-1.94556	-0.960186	0.00186893	0.0932577	1	13.9886	-1.40454	-0.490099	0.112355	0.576578	1	Cavin2	MGI	MGI:99513	Cavin2		0097320 // membrane tubulation (MGI:MGI:4834177|GO_REF:0000096 [ISO] UniProtKB:O95810) /// 0045944 // positive regulation of transcription from RNA polymerase II promoter (MGI:MGI:3794929|PMID:18332105 [ISO] RefSeq:NP_001007713)	0045121 // membrane raft (MGI:MGI:4834177|GO_REF:0000096 [ISO] UniProtKB:O95810) /// 0005737 // cytoplasm (MGI:MGI:3794929|PMID:18332105 [ISO] UniProtKB:O95810) /// 0016020 // membrane (MGI:MGI:1354194|GO_REF:0000004 [IEA] UniProtKB-KW:KW-0472) /// 0005654 // nucleoplasm (MGI:MGI:4834177|GO_REF:0000096 [ISO] UniProtKB:O95810) /// 0005829 // cytosol (MGI:MGI:4834177|GO_REF:0000096 [ISO] UniProtKB:…	0005080 // protein kinase C binding (MGI:MGI:6201960|PMID:21873635 [IBA] PANTHER:PTN001033246) /// 0001786 // phosphatidylserine binding (MGI:MGI:4834177|GO_REF:0000096 [ISO] UniProtKB:O95810) /// 0005515 // protein binding (MGI:MGI:5902673|PMID:25588833 [IPI] UniProtKB:O54724) /// 0008289 // lipid binding (MGI:MGI:1354194|GO_REF:0000004 [IEA] UniProtKB-KW:KW-0446) /// 0005080 // protein kinase C…	caveolae associated 2	cavin 2|Sdpr	protein	taxon:10090	20060509	MGI			15087	10.8427	6.44718	177.427	15858	12.7401	17.2072	134.082	14089	14.2982	16.3405	158.685	15305	14.5496	10.8581	257.257	16361	17.5125
1700072G22Rik	1	complement(51457932..51458931)	ENSMUSG00000101702	0.00666892	-4.66434	-2.22167	0.281754	#N/A	1	0.00736364	1.04029	0.0569896	0.96564	#N/A	1																	0	0	0	0	3	0.0333446	0.0450363	0.0253655	0	0	0	0	0	0	0	0	0	0
Nabp1	1	complement(51465862..51478425)	ENSMUSG00000026107	1.59574	-1.09254	-0.12768	0.651792	0.961783	1	1.59574	-1.26562	-0.339847	0.229914	0.695237	1	Nabp1	MGI	MGI:1923258	Nabp1		0000724 // double-strand break repair via homologous recombination (MGI:MGI:4834177|GO_REF:0000096 [ISO] UniProtKB:Q96AH0) /// 0006281 // DNA repair (MGI:MGI:4834177|GO_REF:0000096 [ISO] UniProtKB:Q96AH0) /// 0007093 // mitotic cell cycle checkpoint (MGI:MGI:4834177|GO_REF:0000096 [ISO] UniProtKB:Q96AH0) /// 0010212 // response to ionizing radiation (MGI:MGI:4834177|GO_REF:0000096 [ISO] UniProtKB…	0005634 // nucleus (MGI:MGI:3692356|PMID:16533169 [IDA]) /// 0005654 // nucleoplasm (MGI:MGI:4834177|GO_REF:0000096 [ISO] UniProtKB:Q96AH0) /// 0005829 // cytosol (MGI:MGI:4834177|GO_REF:0000096 [ISO] UniProtKB:Q96AH0) /// 0005634 // nucleus (MGI:MGI:4834177|GO_REF:0000096 [ISO] UniProtKB:Q96AH0) /// 0070876 // SOSS complex (MGI:MGI:4834177|GO_REF:0000096 [ISO] UniProtKB:Q96AH0) /// 0000784 // nu…	0003723 // RNA binding (MGI:MGI:3692356|PMID:16533169 [IDA]) /// 0003697 // single-stranded DNA binding (MGI:MGI:3692356|PMID:16533169 [IDA]) /// 0003677 // DNA binding (MGI:MGI:1354194|GO_REF:0000004 [IEA] UniProtKB-KW:KW-0238)	nucleic acid binding protein 1	4930434H03Rik|4930442A21Rik|4930488J04Rik|4933440J18Rik|5830411E10Rik|Nbp1|Obfc2a|Ssb2	protein	taxon:10090	20090820	MGI			1078	0.853108	0.507267	12.6776	2801	2.47793	3.34677	23.683	1772	1.98023	2.26308	19.9582	1027	1.07507	0.802306	17.2625	1351	1.59238
Gm17767	1	complement(51507086..51596718)	ENSMUSG00000099413	0.00586186	1.392	0.477163	0.447742	0.904027	1	0.00660696	1.23475	0.304222	0.629076	0.904474	1																	19	0.00210765	0.00125323	0.223446	55	0.00682023	0.00921162	0.465035	59	0.00924195	0.010562	0.664521	36	0.00528239	0.00394214	0.605112	16	0.00264345
Gm37535	1	complement(51527005..51529369)	ENSMUSG00000103424	0.00862207	1.88712	0.916185	0.531982	0.929912	1	0.0188999	1.93775	0.954386	0.514407	0.863416	1																	0	0	0	0	0	0	0	0	4	0.023747	0.0271389	0.0450523	0	0	0	0	2	0.0125233
Gm28055	1	complement(51696324..51746943)	ENSMUSG00000101741	0.0743438	-1.04904	-0.0690707	0.876903	0.987537	1	0.098941	1.1706	0.227245	0.610067	0.898307	1																	405	0.0795511	0.0473019	4.76292	707	0.155239	0.209671	5.97781	173	0.0479848	0.0548388	1.94851	250	0.0649552	0.0484748	4.20217	82	0.0239889
Myo1b	1	complement(51749765..51916071)	ENSMUSG00000018417	0.958834	1.05324	0.0748286	0.827939	0.98574	1	1.00933	1.12177	0.165773	0.630158	0.904829	1	Myo1b	MGI	MGI:107752	Myo1b		0006892 // post-Golgi vesicle-mediated transport (MGI:MGI:4834177|GO_REF:0000096 [ISO] UniProtKB:O43795) /// 0007015 // actin filament organization (MGI:MGI:4834177|GO_REF:0000096 [ISO] UniProtKB:O43795) /// 0030048 // actin filament-based movement (MGI:MGI:4417868|GO_REF:0000096 [ISO] RGD:70994) /// 0033572 // transferrin transport (MGI:MGI:2447241|PMID:12490950 [IDA]) /// 0051017 // actin filam…	0005769 // early endosome (MGI:MGI:4834177|GO_REF:0000096 [ISO] UniProtKB:O43795) /// 0005903 // brush border (MGI:MGI:4417868|GO_REF:0000096 [ISO] RGD:70994) /// 0045177 // apical part of cell (MGI:MGI:4417868|GO_REF:0000096 [ISO] RGD:70994) /// 0005737 // cytoplasm (MGI:MGI:4417868|GO_REF:0000096 [ISO] RGD:70994) /// 0016459 // myosin complex (MGI:MGI:1354194|GO_REF:0000004 [IEA] UniProtKB-KW:K…	0000146 // microfilament motor activity (MGI:MGI:4417868|GO_REF:0000096 [ISO] RGD:70994) /// 0005524 // ATP binding (MGI:MGI:4417868|GO_REF:0000096 [ISO] RGD:70994) /// 0005516 // calmodulin binding (MGI:MGI:4417868|GO_REF:0000096 [ISO] RGD:70994) /// 0003779 // actin binding (MGI:MGI:4417868|GO_REF:0000096 [ISO] RGD:70994) /// 0003774 // motor activity (MGI:MGI:4417868|GO_REF:0000096 [ISO] RGD:7…	myosin IB		protein	taxon:10090	20140513	MGI			26685	1.5954	0.948643	313.823	14384	0.961332	1.29841	121.619	12124	1.02356	1.16977	136.553	8437	0.667227	0.497938	141.815	6139	0.546645
Gm29453	1	complement(51847840..51849118)	ENSMUSG00000101724	0	#N/A	#N/A	#N/A	#N/A	#N/A	0	#N/A	#N/A	#N/A	#N/A	#N/A																	0	0	0	0	0	0	0	0	0	0	0	0	0	0	0	0	0	0
Gm28323	1	complement(51877110..51879608)	ENSMUSG00000100313	0.100902	248.138	7.955	0.000394992	0.0377729	1	0.0872618	172.951	7.43422	0.000937573	0.0762509	1																	0	0	0	0	0	0	0	0	0	0	0	0	0	0	0	0	0	0
Gm27607	1	complement(51938974..51939095)	ENSMUSG00000099135	0	#N/A	#N/A	#N/A	#N/A	#N/A	0	#N/A	#N/A	#N/A	#N/A	#N/A																	0	0	0	0	0	0	0	0	0	0	0	0	0	0	0	0	0	0
Stat4	1	51987148..52107189	ENSMUSG00000062939	0.171908	1.77329	0.826432	0.00848291	0.205495	1	0.208736	1.6407	0.714315	0.0229226	0.356483	1	Stat4	MGI	MGI:103062	Stat4		0071310 // cellular response to organic substance (MGI:MGI:4454353|PMID:20399120 [IDA]) /// 0010628 // positive regulation of gene expression (MGI:MGI:5447132|PMID:22851706 [IGI] MGI:MGI:1888984) /// 0045944 // positive regulation of transcription from RNA polymerase II promoter (MGI:MGI:4355633|PMID:19666510 [IDA]) /// 0006468 // protein phosphorylation (MGI:MGI:2148358|PMID:11489994 [IDA]) /// …	0005634 // nucleus (MGI:MGI:4417868|GO_REF:0000096 [ISO] RGD:1305747) /// 0005634 // nucleus (MGI:MGI:2387532|PMID:12213961 [IDA]) /// 0005737 // cytoplasm (MGI:MGI:1354194|GO_REF:0000004 [IEA] UniProtKB-KW:KW-0963)	0042802 // identical protein binding (MGI:MGI:4834177|GO_REF:0000096 [ISO] UniProtKB:Q14765) /// 0005515 // protein binding (MGI:MGI:3774679|PMID:18234692 [IPI] UniProtKB:Q9D385) /// 0043565 // sequence-specific DNA binding (MGI:MGI:2176424|PMID:11894097 [IDA]) /// 0043565 // sequence-specific DNA binding (MGI:MGI:4417868|GO_REF:0000096 [ISO] RGD:1305747) /// 0003700 // transcription factor activ…	signal transducer and activator of transcription 4		protein	taxon:10090	20170118	NTNU_SB	has_regulation_target(NCBI_Gene:5551)		1625	0.134596	0.0800325	19.1105	1463	0.135461	0.182958	12.3699	1356	0.158601	0.181255	15.2727	353	0.0386756	0.0288628	5.93346	874	0.107819
Gm28177	1	52077261..52156087	ENSMUSG00000101628	0.0347683	1.06095	0.0853614	0.894405	0.98806	1	0.0453207	1.10281	0.141186	0.826234	0.960659	1																	39	0.00491929	0.00292507	0.458651	501	0.0706426	0.0954122	4.23605	255	0.0454197	0.0519074	2.87208	95	0.0158506	0.011829	1.59682	197	0.0370092
Gm31812	1	complement(52108121..52113751)	ENSMUSG00000109599	0.0378491	1.252	0.324231	0.742657	0.975497	1	0.0296955	-1.11516	-0.157253	0.874274	0.973445	1																	31	0.0547381	0.0325478	0.364569	0	0	0	0	26	0.0648287	0.0740886	0.29284	9	0.021021	0.0156875	0.151278	3	0.00788959
Stat1	1	52119440..52161865	ENSMUSG00000026104	1.34759	-1.25991	-0.333325	0.326705	0.851115	1	2.21924	1.31765	0.397963	0.241506	0.704383	1	Stat1	MGI	MGI:103063	Stat1		0032496 // response to lipopolysaccharide (MGI:MGI:2670551|PMID:12872135 [IDA]) /// 0033209 // tumor necrosis factor-mediated signaling pathway (MGI:MGI:4834177|GO_REF:0000096 [ISO] UniProtKB:P42224) /// 0034097 // response to cytokine (MGI:MGI:4417868|GO_REF:0000096 [ISO] RGD:3771) /// 0071346 // cellular response to interferon-gamma (MGI:MGI:4834177|GO_REF:0000096 [ISO] UniProtKB:P42224) /// 00…	0005737 // cytoplasm (MGI:MGI:2654404|PMID:12634107 [IDA]) /// 0005634 // nucleus (MGI:MGI:4834177|GO_REF:0000096 [ISO] UniProtKB:P42224) /// 0005737 // cytoplasm (MGI:MGI:3530402|PMID:15661922 [IDA]) /// 0005737 // cytoplasm (MGI:MGI:4417868|GO_REF:0000096 [ISO] RGD:3771) /// 0032991 // macromolecular complex (MGI:MGI:4834177|GO_REF:0000096 [ISO] UniProtKB:P42224) /// 0005654 // nucleoplasm (MGI…	0000979 // RNA polymerase II core promoter sequence-specific DNA binding (MGI:MGI:4834177|GO_REF:0000096 [ISO] UniProtKB:P42224) /// 0005515 // protein binding (MGI:MGI:5311050|PMID:22306691 [IPI] UniProtKB:P42228) /// 0042393 // histone binding (MGI:MGI:4834177|GO_REF:0000096 [ISO] UniProtKB:P42224) /// 0042803 // protein homodimerization activity (MGI:MGI:4834177|GO_REF:0000096 [ISO] UniProtKB:…	signal transducer and activator of transcription 1	2010005J02Rik	protein	taxon:10090	20121126	MGI			3066	0.718544	0.427254	36.057	4080	1.06889	1.44367	34.4971	5854	1.93731	2.21403	65.934	4375	1.35626	1.01215	73.5379	4747	1.65694
Gls	1	complement(52163448..52233232)	ENSMUSG00000026103	0.679095	1.10468	0.143634	0.65847	0.963164	1	1.09844	1.49581	0.580928	0.0737712	0.517148	1	Gls	MGI	MGI:95752	Gls		0002087 // regulation of respiratory gaseous exchange by neurological system process (MGI:MGI:3623875|PMID:16641247 [IMP] MGI:MGI:3514104) /// 0006543 // glutamine catabolic process (MGI:MGI:6201960|PMID:21873635 [IBA] PANTHER:PTN000283994) /// 0006543 // glutamine catabolic process (MGI:MGI:4834177|GO_REF:0000096 [ISO] UniProtKB:O94925) /// 0006543 // glutamine catabolic process (MGI:MGI:3623875…	0005739 // mitochondrion (MGI:MGI:4834177|GO_REF:0000096 [ISO] UniProtKB:O94925) /// 0005739 // mitochondrion (MGI:MGI:4417868|GO_REF:0000096 [ISO] RGD:2707) /// 0005737 // cytoplasm (MGI:MGI:1354194|GO_REF:0000004 [IEA] UniProtKB-KW:KW-0963)	0004359 // glutaminase activity (MGI:MGI:3623875|PMID:16641247 [IMP] MGI:MGI:3514104) /// 0016787 // hydrolase activity (MGI:MGI:1354194|GO_REF:0000004 [IEA] UniProtKB-KW:KW-0378) /// 0042802 // identical protein binding (MGI:MGI:5320252|PMID:22228304 [IPI] UniProtKB:D3Z7P3-2) /// 0004359 // glutaminase activity (MGI:MGI:5320252|PMID:22228304 [IDA]) /// 0004359 // glutaminase activity (MGI:MGI:53…	glutaminase	B230365M23Rik	protein	taxon:10090	20130828	MGI			4959	0.706554	0.420125	58.3193	8290	1.32037	1.78334	70.0934	3270	0.657908	0.751881	36.8302	2129	0.401245	0.299441	35.7857	1458	0.309396
Gm23460	1	complement(52444436..52444544)	ENSMUSG00000065192	0	#N/A	#N/A	#N/A	#N/A	#N/A	0	#N/A	#N/A	#N/A	#N/A	#N/A																	0	0	0	0	0	0	0	0	0	0	0	0	0	0	0	0	0	0
Nab1	1	complement(52457294..52500679)	ENSMUSG00000002881	0.756046	-1.03521	-0.0499203	0.85113	0.987537	1	0.98457	1.25773	0.33082	0.213462	0.680855	1	Nab1	MGI	MGI:107564	Nab1		0006355 // regulation of transcription, DNA-templated (MGI:MGI:3583879|PMID:16136673 [IGI] MGI:MGI:107563) /// 0006355 // regulation of transcription, DNA-templated (MGI:MGI:6201960|PMID:21873635 [IBA] PANTHER:PTN000290064) /// 0045682 // regulation of epidermis development (MGI:MGI:3583879|PMID:16136673 [IGI] MGI:MGI:107563) /// 0045892 // negative regulation of transcription, DNA-templated (MGI…	0005634 // nucleus (MGI:MGI:6201960|PMID:21873635 [IBA] PANTHER:PTN000290064) /// 0005634 // nucleus (MGI:MGI:4459044|GO_REF:0000033 [IBA] PANTHER:PTN000290064)	0008134 // transcription factor binding (MGI:MGI:81046|PMID:8668170 [IDA]) /// 0140110	Ngfi-A binding protein 1		protein	taxon:10090	20060526	MGI			2889	0.662081	0.393681	33.9755	4769	1.22175	1.65013	40.3228	2770	0.896416	1.02446	31.1987	1406	0.426218	0.318078	23.633	1681	0.573768
Gm553	1	52522902..52582679	ENSMUSG00000100120	0.0219592	1.22829	0.296655	0.55354	0.936998	1	0.0394971	1.79938	0.847498	0.0897325	0.538952	1	Gm553	MGI	MGI:2685399	Gm553		0008150 // biological_process (MGI:MGI:2156816|GO_REF:0000015 [ND])	0005575 // cellular_component (MGI:MGI:2156816|GO_REF:0000015 [ND])	0003674 // molecular_function (MGI:MGI:2156816|GO_REF:0000015 [ND])	predicted gene 553	LOC227091	gene	taxon:10090	20100202	MGI			146	0.0242842	0.0144397	1.717	118	0.0219404	0.0296334	0.997711	92	0.0216086	0.0246951	1.0362	79	0.0173813	0.0129713	1.32789	64	0.0158547
Gm28178	1	complement(52570014..52580291)	ENSMUSG00000099878	0.00360106	-1.41865	-0.504523	0.721095	0.97228	1	0.00360106	-1.75397	-0.810628	0.570673	0.884271	1																	0	0	0	0	6	0.00648854	0.00876363	0.0507311	0	0	0	0	9	0.0115167	0.00859472	0.151278	0	0
Nemp2	1	52630703..52651919	ENSMUSG00000043015	0.338557	1.32009	0.400634	0.226232	0.789663	1	0.402694	1.39225	0.477422	0.149266	0.622364	1	Nemp2	MGI	MGI:2444113	Nemp2		0008150 // biological_process (MGI:MGI:2156816|GO_REF:0000015 [ND])	0016021 // integral component of membrane (MGI:MGI:1354194|GO_REF:0000004 [IEA] UniProtKB-KW:KW-0812) /// 0005634 // nucleus (MGI:MGI:1354194|GO_REF:0000004 [IEA] UniProtKB-KW:KW-0539) /// 0016020 // membrane (MGI:MGI:1354194|GO_REF:0000004 [IEA] UniProtKB-KW:KW-0472) /// 0005635 // nuclear envelope (MGI:MGI:6201960|PMID:21873635 [IBA] PANTHER:PTN001006264) /// 0005635 // nuclear envelope (MGI:MG…	0003674 // molecular_function (MGI:MGI:2156816|GO_REF:0000015 [ND])	nuclear envelope integral membrane protein 2	5330401P04Rik|Tmem194b	protein	taxon:10090	20100202	MGI			605	0.283521	0.168584	7.11498	704	0.368802	0.498115	5.95245	546	0.361317	0.412926	6.14964	343	0.212621	0.158675	5.76537	353	0.246382
Gm37242	1	complement(52653808..52655892)	ENSMUSG00000103630	0.144552	1.40108	0.48654	0.458851	0.909072	1	0.263809	2.05457	1.03884	0.111593	0.575334	1																	32	0.152601	0.0907382	0.376329	35	0.18658	0.252002	0.295931	18	0.121212	0.138526	0.202735	19	0.119851	0.0894428	0.319365	7	0.0497176
Mfsd6	1	complement(52656286..52727462)	ENSMUSG00000041439	0.415723	-1.10499	-0.144027	0.576486	0.944885	1	0.430069	1.08062	0.111859	0.664376	0.91443	1	Mfsd6	MGI	MGI:1922925	Mfsd6		0042590 // antigen processing and presentation of exogenous peptide antigen via MHC class I (MGI:MGI:3692789|PMID:17010536 [IDA]) /// 0002376 // immune system process (MGI:MGI:1354194|GO_REF:0000004 [IEA] UniProtKB-KW:KW-0391) /// 0002250 // adaptive immune response (MGI:MGI:1354194|GO_REF:0000004 [IEA] UniProtKB-KW:KW-1064)	0016021 // integral component of membrane (MGI:MGI:1354194|GO_REF:0000004 [IEA] UniProtKB-KW:KW-0812) /// 0016020 // membrane (MGI:MGI:1354194|GO_REF:0000004 [IEA] UniProtKB-KW:KW-0472) /// 0005886 // plasma membrane (MGI:MGI:3692789|PMID:17010536 [IDA])	0032393 // MHC class I receptor activity (MGI:MGI:3692789|PMID:17010536 [IPI] PR:P01902) /// 0042288 // MHC class I protein binding (MGI:MGI:3692789|PMID:17010536 [IPI] PR:P01902)	major facilitator superfamily domain containing 6	2210010L05Rik|9630025I22Rik|MMR2	protein	taxon:10090	20190210	UniProt			2921	0.408042	0.242626	34.3518	3775	0.589497	0.796193	31.9183	2553	0.503606	0.575539	28.7546	1470	0.271627	0.20271	24.7087	1470	0.305841
Gm29670	1	complement(52702272..52704762)	ENSMUSG00000100302	0	#N/A	#N/A	#N/A	#N/A	#N/A	0	#N/A	#N/A	#N/A	#N/A	#N/A																	0	0	0	0	0	0	0	0	0	0	0	0	0	0	0	0	0	0
Inpp1	1	complement(52785427..52817688)	ENSMUSG00000026102	0.391288	-1.14926	-0.200701	0.490769	0.918447	1	0.519993	1.36931	0.453453	0.11906	0.58463	1	Inpp1	MGI	MGI:104848	Inpp1		0046855 // inositol phosphate dephosphorylation (MGI:MGI:6201960|PMID:21873635 [IBA] PANTHER:PTN001073834) /// 0046854 // phosphatidylinositol phosphorylation (MGI:MGI:2152098|GO_REF:0000002 [IEA] InterPro:IPR000760|InterPro:IPR020550) /// 0046855 // inositol phosphate dephosphorylation (MGI:MGI:4459044|GO_REF:0000033 [IBA] PANTHER:PTN001073834)		0046872 // metal ion binding (MGI:MGI:1354194|GO_REF:0000004 [IEA] UniProtKB-KW:KW-0479) /// 0004441 // inositol-1,4-bisphosphate 1-phosphatase activity (MGI:MGI:4459044|GO_REF:0000033 [IBA] PANTHER:PTN001073834) /// 0016787 // hydrolase activity (MGI:MGI:1354194|GO_REF:0000004 [IEA] UniProtKB-KW:KW-0378) /// 0004441 // inositol-1,4-bisphosphate 1-phosphatase activity (MGI:MGI:6201960|PMID:218736…	inositol polyphosphate-1-phosphatase	2300002C06Rik	protein	taxon:10090	20170228	GO_Central			1029	0.31713	0.188569	12.1013	1294	0.445807	0.602122	10.941	944	0.410828	0.46951	10.6323	580	0.236446	0.176455	9.74903	1190	0.546228
Hibch	1	52844929..52920986	ENSMUSG00000041426	0.104426	1.19634	0.258631	0.468263	0.911842	1	0.110773	1.07026	0.0979586	0.78363	0.950855	1	Hibch	MGI	MGI:1923792	Hibch		0006635 // fatty acid beta-oxidation (MGI:MGI:4459044|GO_REF:0000033 [IBA] PANTHER:PTN000234638) /// 0006635 // fatty acid beta-oxidation (MGI:MGI:6201960|PMID:21873635 [IBA] PANTHER:PTN000234638) /// 0009083 // branched-chain amino acid catabolic process (MGI:MGI:1354194|GO_REF:0000004 [IEA] UniProtKB-KW:KW-0101)	0005739 // mitochondrion (MGI:MGI:3852644|PMID:18614015 [HDA]) /// 0005739 // mitochondrion (MGI:MGI:4459044|GO_REF:0000033 [IBA] PANTHER:PTN000234640) /// 0005739 // mitochondrion (MGI:MGI:6201960|PMID:21873635 [IBA] PANTHER:PTN000234640)	0003860 // 3-hydroxyisobutyryl-CoA hydrolase activity (MGI:MGI:4459044|GO_REF:0000033 [IBA] PANTHER:PTN000234638) /// 0003860 // 3-hydroxyisobutyryl-CoA hydrolase activity (MGI:MGI:4834177|GO_REF:0000096 [ISO] UniProtKB:Q6NVY1) /// 0016787 // hydrolase activity (MGI:MGI:1354194|GO_REF:0000004 [IEA] UniProtKB-KW:KW-0378) /// 0003860 // 3-hydroxyisobutyryl-CoA hydrolase activity (MGI:MGI:6201960|PM…	3-hydroxyisobutyryl-Coenzyme A hydrolase	2610509I15Rik|HIBYL-COA-H	protein	taxon:10090	20170228	GO_Central			908	0.118701	0.0705809	10.6783	635	0.0927968	0.125334	5.36904	719	0.132728	0.151687	8.09815	442	0.0764316	0.0570394	7.42943	424	0.0825543
1700019D03Rik	1	complement(52922324..53020179)	ENSMUSG00000043629	0.00889604	1.74694	0.804832	0.234757	0.795755	1	0.00632835	1.2042	0.268073	0.693446	0.925169	1	1700019D03Rik	MGI	MGI:1914330	1700019D03Rik		0008150 // biological_process (MGI:MGI:2156816|GO_REF:0000015 [ND])	0016020 // membrane (MGI:MGI:1354194|GO_REF:0000004 [IEA] UniProtKB-KW:KW-0472) /// 0005886 // plasma membrane (MGI:MGI:1354194|GO_REF:0000004 [IEA] UniProtKB-KW:KW-1003)	0003674 // molecular_function (MGI:MGI:2156816|GO_REF:0000015 [ND]) /// 0034237 // protein kinase A regulatory subunit binding (MGI:MGI:2152098|GO_REF:0000002 [IEA] InterPro:IPR027969)	RIKEN cDNA 1700019D03 gene		protein	taxon:10090	20100209	MGI			59	0.00599484	0.0035646	0.693857	49	0.00556561	0.00751709	0.414304	44	0.00631313	0.00721488	0.495575	44	0.00591372	0.00441329	0.739582	7	0.00105932
Mstn	1	53061640..53068079	ENSMUSG00000026100	0.0431509	1.5781	0.658186	0.513188	0.924998	1	0.0205104	-10.6622	-3.41443	0.0038707	0.168904	1	Mstn	MGI	MGI:95691	Mstn		0048632 // negative regulation of skeletal muscle tissue growth (MGI:MGI:4834177|GO_REF:0000096 [ISO] UniProtKB:O14793) /// 0060395 // SMAD protein signal transduction (MGI:MGI:4459044|GO_REF:0000033 [IBA] PANTHER:PTN000218063) /// 0042981 // regulation of apoptotic process (MGI:MGI:4459044|GO_REF:0000033 [IBA] PANTHER:PTN000218063) /// 0071549 // cellular response to dexamethasone stimulus (MGI:…	0005576 // extracellular region (MGI:MGI:1354194|GO_REF:0000004 [IEA] UniProtKB-KW:KW-0964) /// 0005615 // extracellular space (MGI:MGI:4417868|GO_REF:0000096 [ISO] RGD:3115) /// 0005615 // extracellular space (MGI:MGI:2676508|PMID:12595574 [IDA]) /// 0005615 // extracellular space (MGI:MGI:4834177|GO_REF:0000096 [ISO] UniProtKB:O14793) /// 0005615 // extracellular space (MGI:MGI:4459044|GO_REF:0…	0005515 // protein binding (MGI:MGI:2676508|PMID:12595574 [IPI] UniProtKB:Q7TQN3) /// 0005160 // transforming growth factor beta receptor binding (MGI:MGI:6201960|PMID:21873635 [IBA] PANTHER:PTN000218063) /// 0005125 // cytokine activity (MGI:MGI:6201960|PMID:21873635 [IBA] PANTHER:PTN000218063) /// 0008201 // heparin binding (MGI:MGI:5905208|PMID:28257634 [IDA]) /// 0042802 // identical protein …	myostatin	Gdf8	protein	taxon:10090	20060920	MGI			34	0.0524936	0.0312133	0.39985	1	0.00172591	0.00233107	0.00845518	8	0.0174415	0.0199328	0.0901046	14	0.0285916	0.0213373	0.235321	1	0.0022995
Gm24349	1	53100050..53100150	ENSMUSG00000089334	0	#N/A	#N/A	#N/A	#N/A	#N/A	0	#N/A	#N/A	#N/A	#N/A	#N/A																	0	0	0	0	0	0	0	0	0	0	0	0	0	0	0	0	0	0
1700019A02Rik	1	complement(53158577..53187636)	ENSMUSG00000060715	0.0152595	1.83	0.871841	0.203267	0.766604	1	0.0124063	1.30606	0.385225	0.576291	0.88697	1	1700019A02Rik	MGI	MGI:1916647	1700019A02Rik		0008150 // biological_process (MGI:MGI:2156816|GO_REF:0000015 [ND])	0005575 // cellular_component (MGI:MGI:2156816|GO_REF:0000015 [ND])	0003674 // molecular_function (MGI:MGI:2156816|GO_REF:0000015 [ND])	RIKEN cDNA 1700019A02 gene		protein	taxon:10090	20100202	MGI			46	0.0157389	0.00935854	0.540973	22	0.00841456	0.011365	0.186014	21	0.0101462	0.0115954	0.236524	7	0.0031681	0.00236429	0.117661	15	0.00764389
Pms1	1	complement(53189187..53297018)	ENSMUSG00000026098	0.0768756	1.40977	0.495458	0.139013	0.687608	1	0.0864776	1.2582	0.331359	0.322669	0.76126	1	Pms1	MGI	MGI:1202302	Pms1		0006298 // mismatch repair (MGI:MGI:4459044|GO_REF:0000033 [IBA] PANTHER:PTN000008161) /// 0006298 // mismatch repair (MGI:MGI:1197799|PMID:9500552 [IMP] MGI:MGI:1857948) /// 0006298 // mismatch repair (MGI:MGI:6201960|PMID:21873635 [IBA] PANTHER:PTN000008161)	0032389 // MutLalpha complex (MGI:MGI:4459044|GO_REF:0000033 [IBA] PANTHER:PTN000008284) /// 0032389 // MutLalpha complex (MGI:MGI:6201960|PMID:21873635 [IBA] PANTHER:PTN000008284) /// 0005634 // nucleus (MGI:MGI:4834177|GO_REF:0000096 [ISO] UniProtKB:P54277) /// 0032300 // mismatch repair complex (MGI:MGI:6201960|PMID:21873635 [IBA] PANTHER:PTN000008161) /// 0032300 // mismatch repair complex (M…	0019899 // enzyme binding (MGI:MGI:4834177|GO_REF:0000096 [ISO] UniProtKB:P54277) /// 0016887 // ATPase activity (MGI:MGI:4459044|GO_REF:0000033 [IBA] PANTHER:PTN000008161) /// 0016887 // ATPase activity (MGI:MGI:6201960|PMID:21873635 [IBA] PANTHER:PTN000008161)	PMS1 homolog 1, mismatch repair system component		protein	taxon:10090	20180727	MGI			882	0.0813269	0.0483579	10.3726	550	0.0566917	0.0765696	4.65035	625	0.0813789	0.0930028	7.03942	375	0.0457382	0.0341335	6.30325	432	0.0593273
Gm28777	1	53196113..53197695	ENSMUSG00000100763	0.0148101	1.19381	0.255576	0.863499	0.987537	1	0.0208182	1.39972	0.485139	0.741504	0.938925	1																	0	0	0	0	0	0	0	0	7	0.0620864	0.0709546	0.0788415	0	0	0	0	0	0
Ormdl1	1	53297095..53310309	ENSMUSG00000026097	0.0766284	2.07595	1.05377	0.167774	0.728914	1	0.0700516	1.74366	0.802116	0.294323	0.740088	1	Ormdl1	MGI	MGI:2181669	Ormdl1		0006672 // ceramide metabolic process (MGI:MGI:4459044|GO_REF:0000033 [IBA] PANTHER:PTN000292374) /// 0006672 // ceramide metabolic process (MGI:MGI:4834177|GO_REF:0000096 [ISO] UniProtKB:Q9P0S3) /// 0090155 // negative regulation of sphingolipid biosynthetic process (MGI:MGI:2152098|GO_REF:0000002 [IEA] InterPro:IPR029884) /// 0090156 // cellular sphingolipid homeostasis (MGI:MGI:6201960|PMID:21…	0016021 // integral component of membrane (MGI:MGI:1354194|GO_REF:0000004 [IEA] UniProtKB-KW:KW-0812) /// 0016020 // membrane (MGI:MGI:1354194|GO_REF:0000004 [IEA] UniProtKB-KW:KW-0472) /// 0005783 // endoplasmic reticulum (MGI:MGI:4834177|GO_REF:0000096 [ISO] UniProtKB:Q9P0S3) /// 0035339 // SPOTS complex (MGI:MGI:4459044|GO_REF:0000033 [IBA] PANTHER:PTN000292374) /// 0035339 // SPOTS complex (M…	0003674 // molecular_function (MGI:MGI:2156816|GO_REF:0000015 [ND])	ORM1-like 1 (S. cerevisiae)	C730042F17Rik	protein	taxon:10090	20100209	MGI			66	0.0496581	0.0295272	0.776179	80	0.0672863	0.0908791	0.676414	60	0.0637475	0.0728531	0.675784	0	0	0	0	25	0.0280151
Gm28778	1	53297111..53318035	ENSMUSG00000100679	0.080223	-1.50265	-0.587507	0.353786	0.867077	1	0.0853072	-1.14657	-0.197325	0.755106	0.943213	1	Gm28778	MGI	MGI:5579484	Gm28778		0006672 // ceramide metabolic process (MGI:MGI:4459044|GO_REF:0000033 [IBA] PANTHER:PTN000292374) /// 0090156 // cellular sphingolipid homeostasis (MGI:MGI:6201960|PMID:21873635 [IBA] PANTHER:PTN000292374) /// 1900060 // negative regulation of ceramide biosynthetic process (MGI:MGI:4459044|GO_REF:0000033 [IBA] PANTHER:PTN000292374) /// 0090156 // cellular sphingolipid homeostasis (MGI:MGI:4459044…	0035339 // SPOTS complex (MGI:MGI:4459044|GO_REF:0000033 [IBA] PANTHER:PTN000292374) /// 0035339 // SPOTS complex (MGI:MGI:6201960|PMID:21873635 [IBA] PANTHER:PTN000292374)		predicted gene 28778		protein	taxon:10090	20170228	GO_Central			210	0.0997854	0.0593335	2.46966	183	0.0972053	0.131289	1.5473	166	0.111384	0.127294	1.86967	89	0.0559397	0.0417467	1.49597	52	0.0368007
Osgepl1	1	53313624..53326343	ENSMUSG00000026096	0.114436	-1.011	-0.0157884	0.977204	0.997391	1	0.138235	1.10313	0.141601	0.797631	0.954321	1	Osgepl1	MGI	MGI:1919335	Osgepl1		0008033 // tRNA processing (MGI:MGI:1354194|GO_REF:0000004 [IEA] UniProtKB-KW:KW-0819) /// 0002949 // tRNA threonylcarbamoyladenosine modification (MGI:MGI:2152098|GO_REF:0000002 [IEA] InterPro:IPR022450)	0000408 // EKC/KEOPS complex (MGI:MGI:4459044|GO_REF:0000033 [IBA] PANTHER:PTN000200094) /// 0005739 // mitochondrion (MGI:MGI:3852644|PMID:18614015 [HDA]) /// 0005739 // mitochondrion (MGI:MGI:6201960|PMID:21873635 [IBA] PANTHER:PTN000200165) /// 0005739 // mitochondrion (MGI:MGI:4834177|GO_REF:0000096 [ISO] UniProtKB:Q9H4B0) /// 0000408 // EKC/KEOPS complex (MGI:MGI:6201960|PMID:21873635 [IBA] …	0016740 // transferase activity (MGI:MGI:1354194|GO_REF:0000004 [IEA] UniProtKB-KW:KW-0808) /// 0016746 // transferase activity, transferring acyl groups (MGI:MGI:1354194|GO_REF:0000004 [IEA] UniProtKB-KW:KW-0012) /// 0046872 // metal ion binding (MGI:MGI:1354194|GO_REF:0000004 [IEA] UniProtKB-KW:KW-0479) /// 0004222 // metalloendopeptidase activity (MGI:MGI:2152098|GO_REF:0000002 [IEA] InterPro:…	O-sialoglycoprotein endopeptidase-like 1	2610001M19Rik|MGC13061	protein	taxon:10090	20170228	GO_Central			153	0.119596	0.0711132	1.79932	222	0.193986	0.262003	1.87705	123	0.135768	0.155161	1.38536	67	0.0692761	0.0516994	1.12618	46	0.0535537
Gm28551	1	complement(53325507..53352667)	ENSMUSG00000099913	0.0242857	1.08675	0.120019	0.841851	0.986261	1	0.026183	1.02715	0.0386468	0.948829	0.991941	1																	79	0.0289198	0.017196	0.929063	82	0.0335562	0.045322	0.693325	55	0.0284313	0.0324923	0.619469	27	0.0130742	0.00975699	0.453834	32	0.0174471
Asnsd1	1	complement(53344617..53352752)	ENSMUSG00000026095	0.597582	-1.62826	-0.703331	0.0896031	0.587345	1	0.719326	1.16155	0.216051	0.600954	0.894903	1																	222	0.271303	0.16132	2.61078	658	0.898916	1.2141	5.56351	560	0.966399	1.10444	6.30732	244	0.394434	0.294359	4.10132	251	0.456858
Dnah7a	1	complement(53397006..53706784)	ENSMUSG00000096141	0.0496079	1.01444	0.0206808	0.944085	0.993646	1	0.0606019	1.1451	0.195473	0.507302	0.861136	1	Dnah7a	MGI	MGI:2685838	Dnah7a		0007018 // microtubule-based movement (MGI:MGI:4459044|GO_REF:0000033 [IBA] PANTHER:PTN000743491) /// 0036159 // inner dynein arm assembly (MGI:MGI:6201960|PMID:21873635 [IBA] PANTHER:PTN001641285) /// 0003341 // cilium movement (MGI:MGI:4459044|GO_REF:0000033 [IBA] PANTHER:PTN000072879) /// 0007018 // microtubule-based movement (MGI:MGI:6201960|PMID:21873635 [IBA] PANTHER:PTN000743491) /// 00033…	0036156 // inner dynein arm (MGI:MGI:1098361|PMID:9373155 [ISM]) /// 0005929 // cilium (MGI:MGI:2154458|GO_REF:0000008 [ISO] UniProtKB:Q8WXX0) /// 0030286 // dynein complex (MGI:MGI:4459044|GO_REF:0000033 [IBA] PANTHER:PTN000743491) /// 0036156 // inner dynein arm (MGI:MGI:4459044|GO_REF:0000033 [IBA] PANTHER:PTN001641285) /// 0036156 // inner dynein arm (MGI:MGI:4834177|GO_REF:0000096 [ISO] UniP…	0008569 // ATP-dependent microtubule motor activity, minus-end-directed (MGI:MGI:4459044|GO_REF:0000033 [IBA] PANTHER:PTN000743491) /// 0045505 // dynein intermediate chain binding (MGI:MGI:4459044|GO_REF:0000033 [IBA] PANTHER:PTN000743491) /// 0045503 // dynein light chain binding (MGI:MGI:6201960|PMID:21873635 [IBA] PANTHER:PTN000743491) /// 0008569 // ATP-dependent microtubule motor activity, …	dynein, axonemal, heavy chain 7A	Dnahc7|Dnahc7a|LOC381341	protein	taxon:10090	20170228	GO_Central			1408	0.0451922	0.0268718	16.5585	1793	0.0643328	0.0868899	15.1601	803	0.0363951	0.0415937	9.04425	1357	0.0576134	0.0429958	22.8094	931	0.0445058
Gm25240	1	complement(53443271..53443395)	ENSMUSG00000092657	0	#N/A	#N/A	#N/A	#N/A	#N/A	0	#N/A	#N/A	#N/A	#N/A	#N/A																	0	0	0	0	0	0	0	0	0	0	0	0	0	0	0	0	0	0
Stk17b	1	complement(53755506..53785224)	ENSMUSG00000026094	1.76757	1.05599	0.0785894	0.820435	0.984521	1	2.26414	1.29225	0.369884	0.28534	0.733846	1	Stk17b	MGI	MGI:2138162	Stk17b		0006468 // protein phosphorylation (MGI:MGI:4417868|GO_REF:0000096 [ISO] RGD:620457) /// 2000271 // positive regulation of fibroblast apoptotic process (MGI:MGI:4834177|GO_REF:0000096 [ISO] UniProtKB:O94768) /// 0035556 // intracellular signal transduction (MGI:MGI:4417868|GO_REF:0000096 [ISO] RGD:620457) /// 0006915 // apoptotic process (MGI:MGI:4417868|GO_REF:0000096 [ISO] RGD:620457) /// 00064…	0005634 // nucleus (MGI:MGI:4834177|GO_REF:0000096 [ISO] UniProtKB:O94768) /// 0015629 // actin cytoskeleton (MGI:MGI:4417868|GO_REF:0000096 [ISO] RGD:620457) /// 0016020 // membrane (MGI:MGI:1354194|GO_REF:0000004 [IEA] UniProtKB-KW:KW-0472) /// 0005886 // plasma membrane (MGI:MGI:1354194|GO_REF:0000004 [IEA] UniProtKB-KW:KW-1003) /// 0005634 // nucleus (MGI:MGI:6201960|PMID:21873635 [IBA] PANTH…	0004674 // protein serine/threonine kinase activity (MGI:MGI:4417868|GO_REF:0000096 [ISO] RGD:620457) /// 0016740 // transferase activity (MGI:MGI:1354194|GO_REF:0000004 [IEA] UniProtKB-KW:KW-0808) /// 0005524 // ATP binding (MGI:MGI:4834177|GO_REF:0000096 [ISO] UniProtKB:O94768) /// 0004674 // protein serine/threonine kinase activity (MGI:MGI:4834177|GO_REF:0000096 [ISO] UniProtKB:O94768) /// 00…	serine/threonine kinase 17b (apoptosis-inducing)	3110009A03Rik|Drak2	protein	taxon:10090	20190210	UniProt			3542	1.18503	0.704629	41.6549	12125	4.53473	6.12476	102.519	3300	1.55905	1.78174	37.1681	1459	0.645679	0.481858	24.5239	1833	0.91337
Gm37863	1	53791201..53792657	ENSMUSG00000102405	0.0173018	1.23004	0.298703	0.818679	0.984521	1	0.0274432	1.64086	0.714455	0.577169	0.887343	1																	0	0	0	0	10	0.0762859	0.103034	0.0845518	0	0	0	0	1	0.00902685	0.00673656	0.0168087	0	0
Hecw2	1	complement(53806876..54195168)	ENSMUSG00000042807	0.181087	1.47834	0.563979	0.100913	0.616702	1	0.170708	1.26186	0.335555	0.329083	0.766519	1	Hecw2	MGI	MGI:2685817	Hecw2		2000650 // negative regulation of sodium ion transmembrane transporter activity (MGI:MGI:6201960|PMID:21873635 [IBA] PANTHER:PTN000882924) /// 0000209 // protein polyubiquitination (MGI:MGI:4459044|GO_REF:0000033 [IBA] PANTHER:PTN000134745) /// 0006511 // ubiquitin-dependent protein catabolic process (MGI:MGI:4459044|GO_REF:0000033 [IBA] PANTHER:PTN000134745) /// 0048814 // regulation of dendrite…	0072686 // mitotic spindle (MGI:MGI:4834177|GO_REF:0000096 [ISO] UniProtKB:Q9P2P5) /// 0005737 // cytoplasm (MGI:MGI:6201960|PMID:21873635 [IBA] PANTHER:PTN000134256) /// 0005856 // cytoskeleton (MGI:MGI:1354194|GO_REF:0000004 [IEA] UniProtKB-KW:KW-0206) /// 0005737 // cytoplasm (MGI:MGI:4459044|GO_REF:0000033 [IBA] PANTHER:PTN000134256)	0016740 // transferase activity (MGI:MGI:1354194|GO_REF:0000004 [IEA] UniProtKB-KW:KW-0808) /// 0061630 // ubiquitin protein ligase activity (MGI:MGI:6201960|PMID:21873635 [IBA] PANTHER:PTN000134256) /// 0061630 // ubiquitin protein ligase activity (MGI:MGI:4459044|GO_REF:0000033 [IBA] PANTHER:PTN000134256) /// 0004842 // ubiquitin-protein transferase activity (MGI:MGI:2152098|GO_REF:0000002 [IEA…	HECT, C2 and WW domain containing E3 ubiquitin protein ligase 2	A730039N16Rik|D030049F17Rik|Nedl2	protein	taxon:10090	20170928	GO_Central			9881	0.25302	0.150448	116.203	8157	0.233494	0.315364	68.9689	2835	0.102512	0.117154	31.9308	2579	0.087355	0.0651913	43.3496	2379	0.0907305
Mir7681	1	53849424..53849495	ENSMUSG00000098443	0	#N/A	#N/A	#N/A	#N/A	#N/A	0	#N/A	#N/A	#N/A	#N/A	#N/A																	0	0	0	0	0	0	0	0	0	0	0	0	0	0	0	0	0	0
Gm24251	1	complement(53886828..53886941)	ENSMUSG00000087949	0.0204194	3.18082	1.6694	0.441336	#N/A	1	0	1.03327	0.0472122	0.985704	#N/A	1																	0	0	0	0	0	0	0	0	0	0	0	0	0	0	0	0	0	0
Gm37633	1	complement(54152397..54155096)	ENSMUSG00000102868	0	#N/A	#N/A	#N/A	#N/A	#N/A	0	#N/A	#N/A	#N/A	#N/A	#N/A																	0	0	0	0	0	0	0	0	0	0	0	0	0	0	0	0	0	0
Gm25829	1	complement(54249102..54249208)	ENSMUSG00000094013	0	#N/A	#N/A	#N/A	#N/A	#N/A	0	#N/A	#N/A	#N/A	#N/A	#N/A																	0	0	0	0	0	0	0	0	0	0	0	0	0	0	0	0	0	0
Ccdc150	1	54250683..54368727	ENSMUSG00000025983	0.0347588	1.03488	0.0494698	0.889057	0.987537	1	0.0439933	1.18262	0.241989	0.494772	0.854633	1	Ccdc150	MGI	MGI:1925266	Ccdc150		0008150 // biological_process (MGI:MGI:2156816|GO_REF:0000015 [ND])	0005575 // cellular_component (MGI:MGI:2156816|GO_REF:0000015 [ND])	0003674 // molecular_function (MGI:MGI:2156816|GO_REF:0000015 [ND])	coiled-coil domain containing 150	4930511H11Rik	protein	taxon:10090	20100202	MGI			473	0.0398407	0.0236897	5.56262	400	0.0376631	0.050869	3.38207	227	0.0269996	0.0308562	2.55672	292	0.0325335	0.0242791	4.90813	293	0.0367569
Gtf3c3	1	complement(54396004..54438971)	ENSMUSG00000041303	0.27948	-1.03836	-0.0543056	0.85725	0.987537	1	0.458238	1.51789	0.602072	0.0458935	0.445103	1	Gtf3c3	MGI	MGI:2138383	Gtf3c3		0006383 // transcription from RNA polymerase III promoter (MGI:MGI:4459044|GO_REF:0000033 [IBA] PANTHER:PTN000555283) /// 0006383 // transcription from RNA polymerase III promoter (MGI:MGI:6201960|PMID:21873635 [IBA] PANTHER:PTN000555283)	0005730 // nucleolus (MGI:MGI:4834177|GO_REF:0000096 [ISO] UniProtKB:Q9Y5Q9) /// 0000127 // transcription factor TFIIIC complex (MGI:MGI:6201960|PMID:21873635 [IBA] PANTHER:PTN000555283) /// 0005634 // nucleus (MGI:MGI:4834177|GO_REF:0000096 [ISO] UniProtKB:Q9Y5Q9) /// 0031965 // nuclear membrane (MGI:MGI:4834177|GO_REF:0000096 [ISO] UniProtKB:Q9Y5Q9) /// 0000127 // transcription factor TFIIIC co…	0000995 // transcription factor activity, core RNA polymerase III binding (MGI:MGI:4459044|GO_REF:0000033 [IBA] PANTHER:PTN000555283) /// 0000995 // transcription factor activity, core RNA polymerase III binding (MGI:MGI:6201960|PMID:21873635 [IBA] PANTHER:PTN000555283)	general transcription factor IIIC, polypeptide 3		protein	taxon:10090	20070730	MGI			1105	0.2557	0.152042	12.9951	1454	0.376117	0.507996	12.2938	1025	0.334933	0.382774	11.5446	603	0.184573	0.137743	10.1356	714	0.246077
Gm34066	1	complement(54443404..54456763)	ENSMUSG00000109809	0.0016633	1.10548	0.144672	0.906538	0.989978	1	0.00337404	1.61453	0.691118	0.564741	0.882608	1																	0	0	0	0	4	0.0033278	0.00449464	0.0338207	1	0.00105093	0.00120104	0.0112631	4	0.00393776	0.00293867	0.0672347	0	0
Pgap1	1	complement(54472994..54557684)	ENSMUSG00000073678	0.178625	1.40677	0.492387	0.136036	0.681919	1	0.208481	1.26144	0.335077	0.310494	0.752854	1	Pgap1	MGI	MGI:2443342	Pgap1		0006888 // ER to Golgi vesicle-mediated transport (MGI:MGI:4459044|GO_REF:0000033 [IBA] PANTHER:PTN000398233) /// 0060322 // head development (MGI:MGI:1346311|PMID:10529425 [IGI] MGI:MGI:99783) /// 0007605 // sensory perception of sound (MGI:MGI:3703302|PMID:17329413 [IMP] MGI:MGI:3708344) /// 0009880 // embryonic pattern specification (MGI:MGI:1346311|PMID:10529425 [IMP] MGI:MGI:1856621) /// 000…	0016021 // integral component of membrane (MGI:MGI:1354194|GO_REF:0000004 [IEA] UniProtKB-KW:KW-0812) /// 0016020 // membrane (MGI:MGI:1354194|GO_REF:0000004 [IEA] UniProtKB-KW:KW-0472) /// 0005783 // endoplasmic reticulum (MGI:MGI:4417868|GO_REF:0000096 [ISO] RGD:1303213) /// 0005783 // endoplasmic reticulum (MGI:MGI:6201960|PMID:21873635 [IBA] PANTHER:PTN000398233) /// 0005783 // endoplasmic re…	0016788 // hydrolase activity, acting on ester bonds (MGI:MGI:2152098|GO_REF:0000002 [IEA] InterPro:IPR012908|InterPro:IPR039529) /// 0004518 // nuclease activity (MGI:MGI:4417868|GO_REF:0000096 [ISO] RGD:1303213) /// 0016787 // hydrolase activity (MGI:MGI:1354194|GO_REF:0000004 [IEA] UniProtKB-KW:KW-0378) /// 0042578 // phosphoric ester hydrolase activity (MGI:MGI:4417868|GO_REF:0000096 [ISO] RG…	post-GPI attachment to proteins 1	5033403E17Rik|9030223K07Rik|D230012E17Rik|oto|PGAP1	protein	taxon:10090	20070220	MGI			2211	0.259576	0.154347	26.002	1292	0.169562	0.229016	10.9241	1167	0.19347	0.221104	13.144	506	0.0785795	0.0586423	8.50519	310	0.0542055
Gm36955	1	complement(54518610..54520270)	ENSMUSG00000104136	0.00845298	-2.66189	-1.41245	0.384004	#N/A	1	0.00845298	-2.00761	-1.00548	0.5054	#N/A	1																	0	0	0	0	0	0	0	0	5	0.0422649	0.0483019	0.0563154	0	0	0	0	0	0
Ankrd44	1	complement(54645340..54926387)	ENSMUSG00000052331	0.974773	1.46786	0.553711	0.0867698	0.581251	1	1.17453	1.43586	0.521914	0.106457	0.56725	1	Ankrd44	MGI	MGI:3045243	Ankrd44		0008150 // biological_process (MGI:MGI:2156816|GO_REF:0000015 [ND])	0005575 // cellular_component (MGI:MGI:2156816|GO_REF:0000015 [ND])	0003674 // molecular_function (MGI:MGI:2156816|GO_REF:0000015 [ND])	ankyrin repeat domain 44	E130014H08Rik	protein	taxon:10090	20100209	MGI			33754	1.19415	0.710053	396.957	21402	0.846405	1.14318	180.958	18090	0.903727	1.03281	203.749	11186	0.523468	0.390654	188.022	10193	0.537081
4930444A19Rik	1	54681729..54767524	ENSMUSG00000101674	0	#N/A	#N/A	#N/A	#N/A	#N/A	0	#N/A	#N/A	#N/A	#N/A	#N/A																	0	0	0	0	0	0	0	0	0	0	0	0	0	0	0	0	0	0
Gm37370	1	complement(54737166..54738575)	ENSMUSG00000102503	0	#N/A	#N/A	#N/A	#N/A	#N/A	0	#N/A	#N/A	#N/A	#N/A	#N/A																	0	0	0	0	0	0	0	0	0	0	0	0	0	0	0	0	0	0
Gm24053	1	54769218..54769322	ENSMUSG00000089245	0	#N/A	#N/A	#N/A	#N/A	#N/A	0	#N/A	#N/A	#N/A	#N/A	#N/A																	0	0	0	0	0	0	0	0	0	0	0	0	0	0	0	0	0	0
A130048G24Rik	1	complement(54913845..54916594)	ENSMUSG00000102642	0.809378	2.18845	1.12991	0.157114	0.712894	1	0.906602	1.77322	0.826374	0.301049	0.745591	1																	320	1.15699	0.68796	3.76329	87	0.351634	0.474928	0.735601	61	0.311442	0.355927	0.687047	42	0.200869	0.149904	0.705964	0	0
Sf3b1	1	complement(54985169..55027481)	ENSMUSG00000025982	1.95491	-1.08916	-0.123215	0.68397	0.966644	1	2.73224	1.28761	0.364692	0.228224	0.694301	1	Sf3b1	MGI	MGI:1932339	Sf3b1		0009952 // anterior/posterior pattern specification (MGI:MGI:3530206|PMID:15741318 [IGI] MGI:MGI:99161|MGI:MGI:96995) /// 0000245 // spliceosomal complex assembly (MGI:MGI:2152098|GO_REF:0000002 [IEA] InterPro:IPR038737) /// 0000398 // mRNA splicing, via spliceosome (MGI:MGI:1891637|PMID:11252167 [ISO] UniProtKB:O75533) /// 0001825 // blastocyst formation (MGI:MGI:5605165|PMID:23211737 [IMP]) ///…	0005634 // nucleus (MGI:MGI:4417868|GO_REF:0000096 [ISO] RGD:620148) /// 0071013 // catalytic step 2 spliceosome (MGI:MGI:6201960|PMID:21873635 [IBA] PANTHER:PTN000250426) /// 0005634 // nucleus (MGI:MGI:4440688|PMID:20153721 [IDA]) /// 0005689 // U12-type spliceosomal complex (MGI:MGI:4459044|GO_REF:0000033 [IBA] PANTHER:PTN000250426) /// 0005686 // U2 snRNP (MGI:MGI:1891637|PMID:11252167 [ISO] …	0003682 // chromatin binding (MGI:MGI:3530206|PMID:15741318 [IDA]) /// 0003729 // mRNA binding (MGI:MGI:6201960|PMID:21873635 [IBA] PANTHER:PTN000250426) /// 0005515 // protein binding (MGI:MGI:3530206|PMID:15741318 [IPI] UniProtKB:Q9CQJ4|UniProtKB:P23798) /// 0003729 // mRNA binding (MGI:MGI:4459044|GO_REF:0000033 [IBA] PANTHER:PTN000250426) /// 0003723 // RNA binding (MGI:MGI:1354194|GO_REF:000…	splicing factor 3b, subunit 1	2810001M05Rik|Prp10|SAP155|SF3b155|Targ4	protein	taxon:10090	20190210	UniProt			7370	1.73184	1.02977	86.6733	13039	3.42511	4.62606	110.247	7302	2.42297	2.76906	82.2429	3408	1.05931	0.790539	57.284	3244	1.13534
E330011M16Rik	1	complement(55051319..55053112)	ENSMUSG00000103030	0.393492	-1.29307	-0.370796	0.633821	0.958722	1	0.393492	-1.61729	-0.693578	0.374387	0.792641	1																	3	0.0166269	0.00988655	0.0352809	163	1.00988	1.36397	1.37819	34	0.266094	0.304103	0.382944	29	0.212604	0.158662	0.487451	56	0.462258
Coq10b	1	55052770..55072702	ENSMUSG00000025981	0.821862	-1.12365	-0.168187	0.610657	0.951666	1	1.05289	1.22595	0.293897	0.373382	0.791862	1	Coq10b	MGI	MGI:1915126	Coq10b		0045333 // cellular respiration (MGI:MGI:4459044|GO_REF:0000033 [IBA] PANTHER:PTN000985038) /// 0006744 // ubiquinone biosynthetic process (MGI:MGI:4459044|GO_REF:0000033 [IBA] PANTHER:PTN000985038) /// 0006744 // ubiquinone biosynthetic process (MGI:MGI:6201960|PMID:21873635 [IBA] PANTHER:PTN000985038) /// 0045333 // cellular respiration (MGI:MGI:6201960|PMID:21873635 [IBA] PANTHER:PTN000985038)	0005739 // mitochondrion (MGI:MGI:3852644|PMID:18614015 [HDA]) /// 0016020 // membrane (MGI:MGI:1354194|GO_REF:0000004 [IEA] UniProtKB-KW:KW-0472) /// 0005743 // mitochondrial inner membrane (MGI:MGI:1354194|GO_REF:0000004 [IEA] UniProtKB-KW:KW-0999) /// 0005739 // mitochondrion (MGI:MGI:4459044|GO_REF:0000033 [IBA] PANTHER:PTN000985038) /// 0005739 // mitochondrion (MGI:MGI:6201960|PMID:21873635…	0048039 // ubiquinone binding (MGI:MGI:6201960|PMID:21873635 [IBA] PANTHER:PTN000985038) /// 0048039 // ubiquinone binding (MGI:MGI:4459044|GO_REF:0000033 [IBA] PANTHER:PTN000985038)	coenzyme Q10B	1500041J02Rik|1700030I21Rik|9530077A17Rik	protein	taxon:10090	20170228	GO_Central			1629	0.812572	0.483164	19.1575	3277	1.82729	2.468	27.7076	1081	0.761434	0.870195	12.1754	581	0.383353	0.286089	9.76584	437	0.324659
Hspd1	1	complement(55077835..55088243)	ENSMUSG00000025980	1.65524	-1.63628	-0.710417	0.0265716	0.356581	1	1.65524	-1.26113	-0.334715	0.295773	0.741684	1	Hspd1	MGI	MGI:96242	Hspd1		0042110 // T cell activation (MGI:MGI:2154458|GO_REF:0000008 [ISO] UniProtKB:P10809) /// 0032733 // positive regulation of interleukin-10 production (MGI:MGI:4834177|GO_REF:0000096 [ISO] UniProtKB:P10809) /// 0042110 // T cell activation (MGI:MGI:4459044|GO_REF:0000033 [IBA] PANTHER:PTN000143515) /// 0006458 // 'de novo' protein folding (MGI:MGI:4459044|GO_REF:0000033 [IBA] PANTHER:PTN000143677) …	0005739 // mitochondrion (MGI:MGI:4417868|GO_REF:0000096 [ISO] RGD:621314) /// 0005737 // cytoplasm (MGI:MGI:4834177|GO_REF:0000096 [ISO] UniProtKB:P10809) /// 0005739 // mitochondrion (MGI:MGI:2671672|PMID:12931191 [IDA]) /// 0009986 // cell surface (MGI:MGI:4834177|GO_REF:0000096 [ISO] UniProtKB:P10809) /// 0005743 // mitochondrial inner membrane (MGI:MGI:3590069|PMID:12865426 [HDA]) /// 000579…	0046982 // protein heterodimerization activity (MGI:MGI:4417868|GO_REF:0000096 [ISO] RGD:621314) /// 0005524 // ATP binding (MGI:MGI:1354194|GO_REF:0000004 [IEA] UniProtKB-KW:KW-0067) /// 0003725 // double-stranded RNA binding (MGI:MGI:4947923|PMID:21266579 [ISO] UniProtKB:P10809) /// 0016787 // hydrolase activity (MGI:MGI:1354194|GO_REF:0000004 [IEA] UniProtKB-KW:KW-0378) /// 0001530 // lipopoly…	heat shock protein 1 (chaperonin)	Hsp60	protein	taxon:10090	20190210	UniProt			878	0.838685	0.498691	10.3255	1455	1.55367	2.09843	12.3023	1937	2.61276	2.98596	21.8166	740	0.935015	0.697783	12.4384	1642	2.33605
Hspe1	1	55088132..55091307	ENSMUSG00000073676	0.608428	-1.10011	-0.137646	0.790593	0.982248	1	0.686649	1.05493	0.0771419	0.881606	0.975207	1	Hspe1	MGI	MGI:104680	Hspe1		0051085 // chaperone mediated protein folding requiring cofactor (MGI:MGI:6201960|PMID:21873635 [IBA] PANTHER:PTN000080668) /// 0006457 // protein folding (MGI:MGI:2152098|GO_REF:0000002 [IEA] InterPro:IPR020818|InterPro:IPR037124|InterPro:IPR018369) /// 0051085 // chaperone mediated protein folding requiring cofactor (MGI:MGI:4459044|GO_REF:0000033 [IBA] PANTHER:PTN000080668)	0005759 // mitochondrial matrix (MGI:MGI:6201960|PMID:21873635 [IBA] PANTHER:PTN000080669) /// 0005739 // mitochondrion (MGI:MGI:3852644|PMID:18614015 [HDA]) /// 0005737 // cytoplasm (MGI:MGI:2152098|GO_REF:0000002 [IEA] InterPro:IPR037124) /// 0005739 // mitochondrion (MGI:MGI:4834177|GO_REF:0000096 [ISO] UniProtKB:P61604) /// 0005759 // mitochondrial matrix (MGI:MGI:4459044|GO_REF:0000033 [IBA]…	0051087 // chaperone binding (MGI:MGI:4834177|GO_REF:0000096 [ISO] UniProtKB:P61604) /// 0005524 // ATP binding (MGI:MGI:2152098|GO_REF:0000002 [IEA] InterPro:IPR018369) /// 0046872 // metal ion binding (MGI:MGI:6201960|PMID:21873635 [IBA] PANTHER:PTN000080668) /// 0046872 // metal ion binding (MGI:MGI:4459044|GO_REF:0000033 [IBA] PANTHER:PTN000080668) /// 0051082 // unfolded protein binding (MGI…	heat shock protein 1 (chaperonin 10)	Hsp10|mitochondrial chaperonin 10	protein	taxon:10090	20190210	UniProt			119	0.372546	0.22152	1.39947	179	0.626436	0.846085	1.51348	295	1.30413	1.49041	3.32261	76	0.314723	0.234872	1.27746	91	0.424306
Mob4	1	55131231..55154899	ENSMUSG00000025979	0.478885	1.05576	0.07828	0.829883	0.98574	1	0.670666	1.33577	0.417672	0.251463	0.713301	1	Mob4	MGI	MGI:104899	Mob4			0043197 // dendritic spine (MGI:MGI:4417868|GO_REF:0000096 [ISO] RGD:620183) /// 0005794 // Golgi apparatus (MGI:MGI:4417868|GO_REF:0000096 [ISO] RGD:620183) /// 0043025 // neuronal cell body (MGI:MGI:4417868|GO_REF:0000096 [ISO] RGD:620183) /// 0048471 // perinuclear region of cytoplasm (MGI:MGI:4417868|GO_REF:0000096 [ISO] RGD:620183) /// 0005737 // cytoplasm (MGI:MGI:4417868|GO_REF:0000096 [IS…	0019900 // kinase binding (MGI:MGI:4417868|GO_REF:0000096 [ISO] RGD:620183) /// 0046872 // metal ion binding (MGI:MGI:1354194|GO_REF:0000004 [IEA] UniProtKB-KW:KW-0479)	MOB family member 4, phocein	2610109B12Rik|Mobkl3|Prei3	protein	taxon:10090	20111205	MGI			1122	0.471331	0.280259	13.195	2155	1.01198	1.36681	18.2209	850	0.504218	0.576239	9.57361	417	0.231714	0.172923	7.00922	280	0.175185
Rftn2	1	complement(55170159..55226782)	ENSMUSG00000025978	0.142887	-1.20591	-0.270124	0.463905	0.910466	1	0.169633	1.46809	0.553937	0.132529	0.600318	1	Rftn2	MGI	MGI:1921263	Rftn2		0033227 // dsRNA transport (MGI:MGI:4947923|PMID:21266579 [IMP]) /// 0043330 // response to exogenous dsRNA (MGI:MGI:4947923|PMID:21266579 [IMP])	0016020 // membrane (MGI:MGI:1354194|GO_REF:0000004 [IEA] UniProtKB-KW:KW-0472) /// 0005886 // plasma membrane (MGI:MGI:1354194|GO_REF:0000004 [IEA] UniProtKB-KW:KW-1003)	0003674 // molecular_function (MGI:MGI:2156816|GO_REF:0000015 [ND])	raftlin family member 2	2700010E02Rik|3222401M22Rik	protein	taxon:10090	20100209	MGI			770	0.135208	0.0803963	9.05542	756	0.148397	0.20043	6.39212	769	0.19068	0.217916	8.6613	400	0.0929085	0.0693357	6.72347	563	0.14724
Gm10561	1	55226251..55235622	ENSMUSG00000097649	0.0891798	-1.03223	-0.0457592	0.943274	0.993568	1	0.102126	1.47995	0.565545	0.377729	0.794699	1																	57	0.0604722	0.0359574	0.670337	37	0.0438807	0.0592667	0.312842	67	0.100374	0.114711	0.754626	48	0.0673604	0.0502697	0.806816	110	0.173812
Mars2	1	55237177..55248470	ENSMUSG00000046994	0.44974	1.12563	0.170738	0.647906	0.961417	1	0.464613	-1.06719	-0.0938191	0.802067	0.955516	1	Mars2	MGI	MGI:2444136	Mars2		0006418 // tRNA aminoacylation for protein translation (MGI:MGI:2152098|GO_REF:0000002 [IEA] InterPro:IPR015413|InterPro:IPR009080) /// 0006431 // methionyl-tRNA aminoacylation (MGI:MGI:6201960|PMID:21873635 [IBA] PANTHER:PTN000235847) /// 0006431 // methionyl-tRNA aminoacylation (MGI:MGI:4834177|GO_REF:0000096 [ISO] UniProtKB:Q96GW9) /// 0006431 // methionyl-tRNA aminoacylation (MGI:MGI:4459044|…	0005739 // mitochondrion (MGI:MGI:3852644|PMID:18614015 [HDA]) /// 0005759 // mitochondrial matrix (MGI:MGI:4834177|GO_REF:0000096 [ISO] UniProtKB:Q96GW9) /// 0005739 // mitochondrion (MGI:MGI:4459044|GO_REF:0000033 [IBA] PANTHER:PTN000942566) /// 0005739 // mitochondrion (MGI:MGI:6201960|PMID:21873635 [IBA] PANTHER:PTN000942566)	0004812 // aminoacyl-tRNA ligase activity (MGI:MGI:1354194|GO_REF:0000004 [IEA] UniProtKB-KW:KW-0030) /// 0004825 // methionine-tRNA ligase activity (MGI:MGI:6201960|PMID:21873635 [IBA] PANTHER:PTN000235847) /// 0005524 // ATP binding (MGI:MGI:1354194|GO_REF:0000004 [IEA] UniProtKB-KW:KW-0067) /// 0004825 // methionine-tRNA ligase activity (MGI:MGI:4834177|GO_REF:0000096 [ISO] UniProtKB:Q96GW9) /…	methionine-tRNA synthetase 2 (mitochondrial)	C730026E21Rik	protein	taxon:10090	20190210	UniProt			442	0.389124	0.231377	5.19805	817	0.804041	1.08596	6.90788	429	0.533321	0.609499	4.83186	230	0.26784	0.199884	3.86599	194	0.254374
Boll	1	complement(55248658..55363469)	ENSMUSG00000025977	0.0584844	-1.39816	-0.483534	0.188243	0.751689	1	0.0670587	1.15149	0.203503	0.579031	0.887431	1	Boll	MGI	MGI:1922638	Boll		0007283 // spermatogenesis (MGI:MGI:1354194|GO_REF:0000004 [IEA] UniProtKB-KW:KW-0744) /// 0045727 // positive regulation of translation (MGI:MGI:6201960|PMID:21873635 [IBA] MGI:MGI:1342328|PANTHER:PTN000877352|UniProtKB:Q8N9W6|UniProtKB:Q92904|UniProtKB:Q9NQZ3) /// 0045948 // positive regulation of translational initiation (MGI:MGI:4459044|GO_REF:0000033 [IBA] PANTHER:PTN000877352) /// 0045948 /…	0005737 // cytoplasm (MGI:MGI:2154458|GO_REF:0000008 [ISO] UniProtKB:Q8N9W6) /// 0005737 // cytoplasm (MGI:MGI:4459044|GO_REF:0000033 [IBA] PANTHER:PTN000877352) /// 0005737 // cytoplasm (MGI:MGI:6201960|PMID:21873635 [IBA] PANTHER:PTN000877352)	0008494 // translation activator activity (MGI:MGI:4459044|GO_REF:0000033 [IBA] PANTHER:PTN000877352) /// 0003729 // mRNA binding (MGI:MGI:2152098|GO_REF:0000002 [IEA] InterPro:IPR037366) /// 0003730 // mRNA 3'-UTR binding (MGI:MGI:4459044|GO_REF:0000033 [IBA] PANTHER:PTN000877352) /// 0003723 // RNA binding (MGI:MGI:1354194|GO_REF:0000004 [IEA] UniProtKB-KW:KW-0694) /// 0003676 // nucleic acid b…	boule homolog, RNA binding protein	4930554P13Rik|4930597B14Rik	protein	taxon:10090	20190210	UniProt			291	0.0252011	0.0149848	3.42224	631	0.0610866	0.0825056	5.33522	838	0.102479	0.117117	9.43845	334	0.0382609	0.0285533	5.6141	507	0.0653942
Plcl1	1	55405921..55754285	ENSMUSG00000038349	0.397312	1.41803	0.503892	0.180054	0.744005	1	0.37539	1.33096	0.412471	0.272488	0.726445	1	Plcl1	MGI	MGI:3036262	Plcl1		0120163 /// 0032959 // inositol trisphosphate biosynthetic process (MGI:MGI:6201960|PMID:21873635 [IBA] PANTHER:PTN000036828) /// 0007214 // gamma-aminobutyric acid signaling pathway (MGI:MGI:3694324|PMID:16754670 [IGI] MGI:MGI:1352756) /// 0035556 // intracellular signal transduction (MGI:MGI:2152098|GO_REF:0000002 [IEA] InterPro:IPR001192|InterPro:IPR028382|InterPro:IPR001711) /// 1900122 // po…	0005886 // plasma membrane (MGI:MGI:3694324|PMID:16754670 [IDA]) /// 0005737 // cytoplasm (MGI:MGI:1354194|GO_REF:0000004 [IEA] UniProtKB-KW:KW-0963)	0050811 // GABA receptor binding (MGI:MGI:3694324|PMID:16754670 [ISO] UniProtKB:Q62688) /// 0070679 // inositol 1,4,5 trisphosphate binding (MGI:MGI:2152098|GO_REF:0000002 [IEA] InterPro:IPR028382) /// 0004435 // phosphatidylinositol phospholipase C activity (MGI:MGI:2152098|GO_REF:0000002 [IEA] InterPro:IPR001711) /// 0050811 // GABA receptor binding (MGI:MGI:3055253|PMID:15464766 [TAS]) /// 000…	phospholipase C-like 1	C230017K02Rik|PLC-L|PRIP-1	protein	taxon:10090	20190210	UniProt			20288	0.579052	0.344311	238.593	13420	0.428176	0.578308	113.469	6567	0.264674	0.30248	73.9646	5487	0.207155	0.154596	92.2292	3796	0.161365
Gm38056	1	55440904..55445930	ENSMUSG00000102145	3.19315	-1.30595	-0.385103	0.181997	0.7459	1	3.19315	-1.33299	-0.414671	0.150771	0.622452	1																	1445	2.85807	1.69944	16.9936	1507	3.33203	4.50034	12.742	1778	4.96595	5.67527	20.0257	825	2.15844	1.6108	13.8672	900	2.65126
Gm37382	1	55559460..55561055	ENSMUSG00000102831	0.0309012	44.7562	5.48402	0.0121437	0.243345	1	0	1.05606	0.0786882	0.978034	0.995368	1																	0	0	0	0	0	0	0	0	0	0	0	0	0	0	0	0	0	0
9130227L01Rik	1	55931241..55972328	ENSMUSG00000099950	0.000259359	10.5377	3.39749	0.114595	#N/A	1	0.000442902	13.0505	3.70603	0.0821143	#N/A	1																	0	0	0	0	0	0	0	0	0	0	0	0	0	0	0	0	0	0
Gm36986	1	complement(55960404..55960756)	ENSMUSG00000102491	0	#N/A	#N/A	#N/A	#N/A	#N/A	0	#N/A	#N/A	#N/A	#N/A	#N/A																	0	0	0	0	0	0	0	0	0	0	0	0	0	0	0	0	0	0
1700003I22Rik	1	56018978..56020203	ENSMUSG00000100372	0	#N/A	#N/A	#N/A	#N/A	#N/A	0	#N/A	#N/A	#N/A	#N/A	#N/A																	0	0	0	0	0	0	0	0	0	0	0	0	0	0	0	0	0	0
Gm28240	1	56531824..56533876	ENSMUSG00000101332	0	#N/A	#N/A	#N/A	#N/A	#N/A	0	#N/A	#N/A	#N/A	#N/A	#N/A																	0	0	0	0	0	0	0	0	0	0	0	0	0	0	0	0	0	0
Hsfy2	1	complement(56636044..56637435)	ENSMUSG00000045336	0	#N/A	#N/A	#N/A	#N/A	#N/A	0	#N/A	#N/A	#N/A	#N/A	#N/A	Hsfy2	MGI	MGI:1918316	Hsfy2		0034605 // cellular response to heat (MGI:MGI:6201960|PMID:21873635 [IBA] PANTHER:PTN000001154) /// 0034605 // cellular response to heat (MGI:MGI:4459044|GO_REF:0000033 [IBA] PANTHER:PTN000001154) /// 0061408 // positive regulation of transcription from RNA polymerase II promoter in response to heat stress (MGI:MGI:6201960|PMID:21873635 [IBA] PANTHER:PTN000001154) /// 0006355 // regulation of tra…	0005634 // nucleus (MGI:MGI:6201960|PMID:21873635 [IBA] PANTHER:PTN000001154) /// 0005634 // nucleus (MGI:MGI:4459044|GO_REF:0000033 [IBA] PANTHER:PTN000001154)	0043565 // sequence-specific DNA binding (MGI:MGI:4459044|GO_REF:0000033 [IBA] PANTHER:PTN000001154) /// 0000978 // RNA polymerase II core promoter proximal region sequence-specific DNA binding (MGI:MGI:6201960|PMID:21873635 [IBA] PANTHER:PTN000001154) /// 0000978 // RNA polymerase II core promoter proximal region sequence-specific DNA binding (MGI:MGI:4459044|GO_REF:0000033 [IBA] PANTHER:PTN0000…	heat shock transcription factor, Y-linked 2	4933413G11Rik	protein	taxon:10090	20170406	GO_Central			0	0	0	0	0	0	0	0	0	0	0	0	0	0	0	0	0	0
Satb2	1	complement(56793981..56978650)	ENSMUSG00000038331	0.020465	-1.09902	-0.136224	0.741108	0.975136	1	0.020465	1.00067	0.000971298	0.99812	0.999287	1	Satb2	MGI	MGI:2679336	Satb2		0048704 // embryonic skeletal system morphogenesis (MGI:MGI:3692344|PMID:16751105 [IMP] MGI:MGI:3692768) /// 0071310 // cellular response to organic substance (MGI:MGI:3806373|PMID:18794345 [IDA]) /// 0001764 // neuron migration (MGI:MGI:3793380|PMID:18255031 [IMP] MGI:MGI:3695425) /// 0045944 // positive regulation of transcription from RNA polymerase II promoter (MGI:MGI:3692344|PMID:16751105 […	0000118 // histone deacetylase complex (MGI:MGI:3793380|PMID:18255031 [IDA]) /// 0005634 // nucleus (MGI:MGI:4459044|GO_REF:0000033 [IBA] PANTHER:PTN000387730) /// 0005634 // nucleus (MGI:MGI:3582753|PMID:15733084 [IDA]) /// 0000790 // nuclear chromatin (MGI:MGI:3582753|PMID:15733084 [IC] GO:0003677) /// 0005667 // transcription factor complex (MGI:MGI:3692344|PMID:16751105 [IDA]) /// 0005654 // …	0005515 // protein binding (MGI:MGI:5314844|PMID:22334647 [IPI] UniProtKB:P12755|UniProtKB:Q60698) /// 0000977 // RNA polymerase II regulatory region sequence-specific DNA binding (MGI:MGI:3692344|PMID:16751105 [IDA]) /// 0043565 // sequence-specific DNA binding (MGI:MGI:4459044|GO_REF:0000033 [IBA] PANTHER:PTN000387730) /// 0003682 // chromatin binding (MGI:MGI:3692344|PMID:16751105 [IDA]) /// 0…	special AT-rich sequence binding protein 2	BAP002	protein	taxon:10090	20080827	MGI	has_input(MGI:MGI:1929913)		457	0.0246055	0.0146307	5.37445	318	0.0191397	0.0258507	2.68875	317	0.0241014	0.027544	3.57039	206	0.0146712	0.0109489	3.46259	247	0.019807
9130024F11Rik	1	56971412..57050084	ENSMUSG00000087022	0.00054808	15.4563	3.95012	0.0102818	0.2264	1	0.000625649	14.559	3.86384	0.0121749	0.277533	1	9130024F11Rik	MGI	MGI:1926150	9130024F11Rik		0008150 // biological_process (MGI:MGI:2156816|GO_REF:0000015 [ND])	0005575 // cellular_component (MGI:MGI:2156816|GO_REF:0000015 [ND])	0003674 // molecular_function (MGI:MGI:2156816|GO_REF:0000015 [ND])	RIKEN cDNA 9130024F11 gene	EG329160	gene	taxon:10090	20100202	MGI			0	0	0	0	0	0	0	0	1	0.000178465	0.000203957	0.0112631	0	0	0	0	0	0
Gm4081	1	56976803..56978640	ENSMUSG00000104310	0	#N/A	#N/A	#N/A	#N/A	#N/A	0	#N/A	#N/A	#N/A	#N/A	#N/A																	0	0	0	0	0	0	0	0	0	0	0	0	0	0	0	0	0	0
Gm23943	1	complement(56999155..56999275)	ENSMUSG00000094128	0	#N/A	#N/A	#N/A	#N/A	#N/A	0	#N/A	#N/A	#N/A	#N/A	#N/A																	0	0	0	0	0	0	0	0	0	0	0	0	0	0	0	0	0	0
1700126A01Rik	1	57127340..57129400	ENSMUSG00000099945	0	#N/A	#N/A	#N/A	#N/A	#N/A	0	#N/A	#N/A	#N/A	#N/A	#N/A																	0	0	0	0	0	0	0	0	0	0	0	0	0	0	0	0	0	0
BC055402	1	complement(57200645..57214993)	ENSMUSG00000101429	0.000297068	5.0777	2.34418	0.254779	#N/A	1	0	1.03327	0.0472122	0.985704	#N/A	1																	0	0	0	0	0	0	0	0	0	0	0	0	0	0	0	0	0	0
4930558J18Rik	1	complement(57359222..57377544)	ENSMUSG00000097519	0.00295905	2.36207	1.24005	0.27741	0.824032	1	0.00312288	1.80621	0.852964	0.460073	0.838857	1	4930558J18Rik	MGI	MGI:1922573	4930558J18Rik		0008150 // biological_process (MGI:MGI:2156816|GO_REF:0000015 [ND])	0005575 // cellular_component (MGI:MGI:2156816|GO_REF:0000015 [ND])	0003674 // molecular_function (MGI:MGI:2156816|GO_REF:0000015 [ND])	RIKEN cDNA 4930558J18 gene		gene	taxon:10090	20100202	MGI			0	0	0	0	0	0	0	0	7	0.0053639	0.00613007	0.0788415	0	0	0	0	3	0.00242462
1700066M21Rik	1	57377620..57385423	ENSMUSG00000038323	0.0919819	1.04147	0.0586172	0.924222	0.991739	1	0.141935	1.45152	0.537569	0.381603	0.796938	1	1700066M21Rik	MGI	MGI:1920717	1700066M21Rik		0008150 // biological_process (MGI:MGI:2156816|GO_REF:0000015 [ND])	0005576 // extracellular region (MGI:MGI:1354194|GO_REF:0000004 [IEA] UniProtKB-KW:KW-0964) /// 0005575 // cellular_component (MGI:MGI:2156816|GO_REF:0000015 [ND])	0003674 // molecular_function (MGI:MGI:2156816|GO_REF:0000015 [ND])	RIKEN cDNA 1700066M21 gene		protein	taxon:10090	20100202	MGI			80	0.101926	0.0606064	0.940823	84	0.119637	0.161586	0.710235	80	0.14393	0.164489	0.901046	29	0.0488738	0.0364736	0.487451	24	0.045542
Tyw5	1	complement(57388237..57407101)	ENSMUSG00000048495	0.151713	1.11458	0.156497	0.702954	0.968558	1	0.219387	1.36962	0.453777	0.268385	0.723215	1	Tyw5	MGI	MGI:1915986	Tyw5		0031591 // wybutosine biosynthetic process (MGI:MGI:4834177|GO_REF:0000096 [ISO] UniProtKB:A2RUC4) /// 0008033 // tRNA processing (MGI:MGI:1354194|GO_REF:0000004 [IEA] UniProtKB-KW:KW-0819) /// 0031591 // wybutosine biosynthetic process (MGI:MGI:6201960|PMID:21873635 [IBA] PANTHER:PTN000967046) /// 0031591 // wybutosine biosynthetic process (MGI:MGI:4459044|GO_REF:0000033 [IBA] PANTHER:PTN0009670…	0005575 // cellular_component (MGI:MGI:2156816|GO_REF:0000015 [ND])	0016706 // oxidoreductase activity, acting on paired donors, with incorporation or reduction of molecular oxygen, 2-oxoglutarate as one donor, and incorporation of one atom each of oxygen into both donors (MGI:MGI:4834177|GO_REF:0000096 [ISO] UniProtKB:A2RUC4) /// 0042803 // protein homodimerization activity (MGI:MGI:4834177|GO_REF:0000096 [ISO] UniProtKB:A2RUC4) /// 0046872 // metal ion binding …	tRNA-yW synthesizing protein 5	1110034B05Rik	protein	taxon:10090	20181116	GO_Central			293	0.154427	0.0918241	3.44577	375	0.220942	0.298412	3.17069	242	0.18011	0.205836	2.72566	83	0.0578652	0.0431836	1.39512	185	0.145222
Maip1	1	57406328..57417953	ENSMUSG00000025971	0.299532	-1.76616	-0.820613	0.0678737	0.535768	1	0.370974	1.09485	0.130727	0.770291	0.947813	1	Maip1	MGI	MGI:1915365	Maip1		0032979 // protein insertion into mitochondrial membrane from inner side (MGI:MGI:6201960|PMID:21873635 [IBA] PANTHER:PTN000330676) /// 0051204 // protein insertion into mitochondrial membrane (MGI:MGI:4834177|GO_REF:0000096 [ISO] UniProtKB:Q8WWC4) /// 0051560 // mitochondrial calcium ion homeostasis (MGI:MGI:4834177|GO_REF:0000096 [ISO] UniProtKB:Q8WWC4) /// 0036444 // calcium ion transmembrane …	0005743 // mitochondrial inner membrane (MGI:MGI:4459044|GO_REF:0000033 [IBA] PANTHER:PTN000330676) /// 0005739 // mitochondrion (MGI:MGI:6201960|PMID:21873635 [IBA] PANTHER:PTN000330676|SGD:S000000389) /// 0005759 // mitochondrial matrix (MGI:MGI:4834177|GO_REF:0000096 [ISO] UniProtKB:Q8WWC4) /// 0005743 // mitochondrial inner membrane (MGI:MGI:6201960|PMID:21873635 [IBA] PANTHER:PTN000330676)	0043022 // ribosome binding (MGI:MGI:6201960|PMID:21873635 [IBA] PANTHER:PTN000330676) /// 0043022 // ribosome binding (MGI:MGI:4459044|GO_REF:0000033 [IBA] PANTHER:PTN000330676)	matrix AAA peptidase interacting protein 1	9430016H08Rik	protein	taxon:10090	20170228	GOC			290	0.248017	0.147473	3.41048	528	0.504786	0.681781	4.46434	233	0.281388	0.32158	2.6243	189	0.21381	0.159562	3.17684	196	0.249657
Gm22371	1	complement(57422244..57422373)	ENSMUSG00000077776	0	#N/A	#N/A	#N/A	#N/A	#N/A	0	#N/A	#N/A	#N/A	#N/A	#N/A																	0	0	0	0	0	0	0	0	0	0	0	0	0	0	0	0	0	0
Gm24014	1	57467870..57468026	ENSMUSG00000088353	0	#N/A	#N/A	#N/A	#N/A	#N/A	0	#N/A	#N/A	#N/A	#N/A	#N/A																	0	0	0	0	0	0	0	0	0	0	0	0	0	0	0	0	0	0
Gm37373	1	complement(57520831..57523642)	ENSMUSG00000102685	0	#N/A	#N/A	#N/A	#N/A	#N/A	0	#N/A	#N/A	#N/A	#N/A	#N/A																	0	0	0	0	0	0	0	0	0	0	0	0	0	0	0	0	0	0
Spats2l	1	57774162..57948394	ENSMUSG00000038305	0.094044	1.15053	0.202293	0.547388	0.935269	1	0.100581	1.16459	0.219827	0.51324	0.863014	1	Spats2l	MGI	MGI:1914448	Spats2l		0008150 // biological_process (MGI:MGI:2156816|GO_REF:0000015 [ND])	0005737 // cytoplasm (MGI:MGI:4459044|GO_REF:0000033 [IBA] PANTHER:PTN001037830) /// 0005829 // cytosol (MGI:MGI:4834177|GO_REF:0000096 [ISO] UniProtKB:Q9NUQ6) /// 0032991 // macromolecular complex (MGI:MGI:4834177|GO_REF:0000096 [ISO] UniProtKB:Q9NUQ6) /// 0005737 // cytoplasm (MGI:MGI:6201960|PMID:21873635 [IBA] PANTHER:PTN001037830) /// 0005634 // nucleus (MGI:MGI:4834177|GO_REF:0000096 [ISO] …		spermatogenesis associated, serine-rich 2-like	2810022L02Rik|A230104H11Rik	protein	taxon:10090	20131205	MGI			2435	0.138957	0.0826256	28.6363	948	0.0604759	0.0816806	8.01551	1718	0.138443	0.158218	19.35	616	0.0464993	0.0347015	10.3541	1010	0.0858439
Gm17234	1	complement(57909835..57917111)	ENSMUSG00000091283	0.0079625	3.98258	1.99371	0.157508	0.713099	1	0.00347296	-14.1472	-3.82244	0.0986886	0.553155	1																	0	0	0	0	0	0	0	0	9	0.0173648	0.0198451	0.101368	0	0	0	0	0	0
Kctd18	1	complement(57955101..58018956)	ENSMUSG00000054770	0.196296	-1.04677	-0.0659475	0.825614	0.985539	1	0.290211	1.31973	0.400248	0.180823	0.650879	1	Kctd18	MGI	MGI:3603813	Kctd18		0008150 // biological_process (MGI:MGI:2156816|GO_REF:0000015 [ND])	0005575 // cellular_component (MGI:MGI:2156816|GO_REF:0000015 [ND])	0003674 // molecular_function (MGI:MGI:2156816|GO_REF:0000015 [ND])	potassium channel tetramerisation domain containing 18	4932411A20Rik	protein	taxon:10090	20100209	MGI			848	0.132041	0.0785128	9.97273	1334	0.232198	0.313614	11.2792	1100	0.241863	0.276411	12.3894	915	0.188458	0.140643	15.3799	806	0.186918
Sgo2a	1	57995971..58025899	ENSMUSG00000026039	0.0148358	-2.06829	-1.04844	0.229616	0.79159	1	0.0254147	1.46498	0.550883	0.521723	0.866921	1	Sgo2a	MGI	MGI:1098767	Sgo2a		0007140 // male meiosis (MGI:MGI:3806388|PMID:18765791 [IMP] MGI:MGI:3809644) /// 0051301 // cell division (MGI:MGI:1354194|GO_REF:0000004 [IEA] UniProtKB-KW:KW-0132) /// 0051754 // meiotic sister chromatid cohesion, centromeric (MGI:MGI:3771209|PMID:18084284 [IMP]) /// 0051754 // meiotic sister chromatid cohesion, centromeric (MGI:MGI:5609844|PMID:25533956 [IMP]) /// 0007143 // female meiotic di…	0005694 // chromosome (MGI:MGI:1354194|GO_REF:0000004 [IEA] UniProtKB-KW:KW-0158) /// 0000779 // condensed chromosome, centromeric region (MGI:MGI:5609844|PMID:25533956 [IDA]) /// 0005634 // nucleus (MGI:MGI:1354194|GO_REF:0000004 [IEA] UniProtKB-KW:KW-0539) /// 0000775 // chromosome, centromeric region (MGI:MGI:3771209|PMID:18084284 [IDA]) /// 0000775 // chromosome, centromeric region (MGI:MGI:4…	0005515 // protein binding (MGI:MGI:5508723|PMID:21666598 [IPI] UniProtKB:Q9Z1B5)	shugoshin 2A	1110007N04Rik|5730576N04Rik|D1Ertd8e|Sgol2|Sgol2a|Tripin	protein	taxon:10090	20091214	UniProt			9	0.00298995	0.00177786	0.105843	33	0.0122554	0.0165525	0.279021	90	0.0422211	0.0482519	1.01368	2	0.000878888	0.000655897	0.0336173	32	0.0158335
Aox1	1	58029931..58106413	ENSMUSG00000063558	0.650075	-1.55473	-0.636662	0.0483611	0.458401	1	0.650075	-1.08192	-0.113597	0.724581	0.935377	1	Aox1	MGI	MGI:88035	Aox1		0009115 // xanthine catabolic process (MGI:MGI:4459044|GO_REF:0000033 [IBA] PANTHER:PTN000225632) /// 0017144 // drug metabolic process (MGI:MGI:5553225|PMID:23462233 [IDA]) /// 0017144 // drug metabolic process (MGI:MGI:4834177|GO_REF:0000096 [ISO] UniProtKB:Q06278) /// 0009115 // xanthine catabolic process (MGI:MGI:6201960|PMID:21873635 [IBA] PANTHER:PTN000225632) /// 0055114 // oxidation-reduc…	0005829 // cytosol (MGI:MGI:6201960|PMID:21873635 [IBA] PANTHER:PTN000225632) /// 0005829 // cytosol (MGI:MGI:4834177|GO_REF:0000096 [ISO] UniProtKB:Q06278) /// 0005829 // cytosol (MGI:MGI:1341477|PMID:10377246 [IDA]) /// 0005829 // cytosol (MGI:MGI:4459044|GO_REF:0000033 [IBA] PANTHER:PTN000225632) /// 0005737 // cytoplasm (MGI:MGI:1354194|GO_REF:0000004 [IEA] UniProtKB-KW:KW-0963)	0051536 // iron-sulfur cluster binding (MGI:MGI:2152098|GO_REF:0000002 [IEA] InterPro:IPR036010|InterPro:IPR001041) /// 0004854 // xanthine dehydrogenase activity (MGI:MGI:6201960|PMID:21873635 [IBA] PANTHER:PTN000225632) /// 0046872 // metal ion binding (MGI:MGI:1354194|GO_REF:0000004 [IEA] UniProtKB-KW:KW-0479) /// 0009055 // electron carrier activity (MGI:MGI:2152098|GO_REF:0000002 [IEA] Inter…	aldehyde oxidase 1	Aox-1|Aox2|Aox-2|retinal oxidase	protein	taxon:10090	20170620	MGI			3890	0.505706	0.300698	45.7475	10549	1.53303	2.07056	89.1937	1869	0.343102	0.39211	21.0507	2988	0.513821	0.383454	50.2243	1832	0.354715
Aox3	1	58113130..58200698	ENSMUSG00000064294	1.02627	-1.29813	-0.376433	0.243268	0.801264	1	1.02627	-1.13217	-0.179087	0.578792	0.887431	1	Aox3	MGI	MGI:1918974	Aox3		0055114 // oxidation-reduction process (MGI:MGI:2152098|GO_REF:0000002 [IEA] InterPro:IPR002888|InterPro:IPR016208|InterPro:IPR014313|InterPro:IPR008274|InterPro:IPR037165|InterPro:IPR002346) /// 0009115 // xanthine catabolic process (MGI:MGI:4459044|GO_REF:0000033 [IBA] PANTHER:PTN000225632) /// 0009115 // xanthine catabolic process (MGI:MGI:6201960|PMID:21873635 [IBA] PANTHER:PTN000225632) /// …	0005829 // cytosol (MGI:MGI:6201960|PMID:21873635 [IBA] PANTHER:PTN000225632) /// 0005829 // cytosol (MGI:MGI:4459044|GO_REF:0000033 [IBA] PANTHER:PTN000225632) /// 0005737 // cytoplasm (MGI:MGI:1354194|GO_REF:0000004 [IEA] UniProtKB-KW:KW-0963)	0051536 // iron-sulfur cluster binding (MGI:MGI:2152098|GO_REF:0000002 [IEA] InterPro:IPR036010|InterPro:IPR001041) /// 0004854 // xanthine dehydrogenase activity (MGI:MGI:6201960|PMID:21873635 [IBA] PANTHER:PTN000225632) /// 0051537 // 2 iron, 2 sulfur cluster binding (MGI:MGI:2152098|GO_REF:0000002 [IEA] InterPro:IPR006058) /// 0046872 // metal ion binding (MGI:MGI:1354194|GO_REF:0000004 [IEA] …	aldehyde oxidase 3	1200011D03Rik|AOH1	protein	taxon:10090	20140506	MGI			7669	0.870766	0.517767	90.1897	9357	1.18766	1.60409	79.1151	4928	0.790132	0.902992	55.5044	8064	1.21114	0.903853	135.545	6337	1.07165
Gm24548	1	complement(58154981..58155088)	ENSMUSG00000089275	0	#N/A	#N/A	#N/A	#N/A	#N/A	0	#N/A	#N/A	#N/A	#N/A	#N/A																	0	0	0	0	0	0	0	0	0	0	0	0	0	0	0	0	0	0
Aox4	1	58210397..58268597	ENSMUSG00000038242	0.00788637	2.01613	1.01159	0.24956	0.805959	1	0.0104415	1.61157	0.688465	0.434189	0.82657	1	Aox4	MGI	MGI:1919122	Aox4		0055114 // oxidation-reduction process (MGI:MGI:2152098|GO_REF:0000002 [IEA] InterPro:IPR002888|InterPro:IPR016208|InterPro:IPR014313|InterPro:IPR008274|InterPro:IPR037165|InterPro:IPR002346) /// 0009115 // xanthine catabolic process (MGI:MGI:4459044|GO_REF:0000033 [IBA] PANTHER:PTN000225632) /// 0009115 // xanthine catabolic process (MGI:MGI:6201960|PMID:21873635 [IBA] PANTHER:PTN000225632) /// …	0005829 // cytosol (MGI:MGI:6201960|PMID:21873635 [IBA] PANTHER:PTN000225632) /// 0005829 // cytosol (MGI:MGI:4459044|GO_REF:0000033 [IBA] PANTHER:PTN000225632) /// 0005737 // cytoplasm (MGI:MGI:1354194|GO_REF:0000004 [IEA] UniProtKB-KW:KW-0963)	0051536 // iron-sulfur cluster binding (MGI:MGI:2152098|GO_REF:0000002 [IEA] InterPro:IPR036010|InterPro:IPR001041) /// 0004854 // xanthine dehydrogenase activity (MGI:MGI:6201960|PMID:21873635 [IBA] PANTHER:PTN000225632) /// 0051537 // 2 iron, 2 sulfur cluster binding (MGI:MGI:2152098|GO_REF:0000002 [IEA] InterPro:IPR006058) /// 0046872 // metal ion binding (MGI:MGI:1354194|GO_REF:0000004 [IEA] …	aldehyde oxidase 4	2310003G12Rik|AOH2	protein	taxon:10090	20040713	MGI			25	0.00427093	0.00253954	0.294007	65	0.0124133	0.0167658	0.549587	6	0.00144744	0.00165419	0.0675784	32	0.00723128	0.00539656	0.537878	2	0.000508883
Gm15759	1	complement(58254117..58315656)	ENSMUSG00000089822	0.000332091	3.36718	1.75154	0.186447	#N/A	1	0.000276269	1.7825	0.833903	0.547184	0.877923	1																	0	0	0	0	0	0	0	0	2	0.000456301	0.000521478	0.0225261	1	0.000213717	0.000159492	0.0168087	0	0
Aox2	1	58278326..58380259	ENSMUSG00000079554	0.00390336	1.91234	0.93534	0.186998	0.749447	1	0.00346995	1.86532	0.899424	0.204837	0.672729	1	Aox2	MGI	MGI:3529596	Aox2		0055114 // oxidation-reduction process (MGI:MGI:2152098|GO_REF:0000002 [IEA] InterPro:IPR002888|InterPro:IPR016208|InterPro:IPR014313|InterPro:IPR008274|InterPro:IPR037165|InterPro:IPR002346) /// 0009115 // xanthine catabolic process (MGI:MGI:4459044|GO_REF:0000033 [IBA] PANTHER:PTN000225632) /// 0009115 // xanthine catabolic process (MGI:MGI:6201960|PMID:21873635 [IBA] PANTHER:PTN000225632) /// …	0005829 // cytosol (MGI:MGI:6201960|PMID:21873635 [IBA] PANTHER:PTN000225632) /// 0005829 // cytosol (MGI:MGI:4459044|GO_REF:0000033 [IBA] PANTHER:PTN000225632) /// 0005737 // cytoplasm (MGI:MGI:1354194|GO_REF:0000004 [IEA] UniProtKB-KW:KW-0963)	0051536 // iron-sulfur cluster binding (MGI:MGI:2152098|GO_REF:0000002 [IEA] InterPro:IPR036010|InterPro:IPR001041) /// 0004854 // xanthine dehydrogenase activity (MGI:MGI:6201960|PMID:21873635 [IBA] PANTHER:PTN000225632) /// 0051537 // 2 iron, 2 sulfur cluster binding (MGI:MGI:2152098|GO_REF:0000002 [IEA] InterPro:IPR006058) /// 0046872 // metal ion binding (MGI:MGI:1354194|GO_REF:0000004 [IEA] …	aldehyde oxidase 2	Aox3l1	protein	taxon:10090	20190210	UniProt			33	0.0032189	0.001914	0.38809	11	0.00119944	0.00162	0.093007	22	0.00303028	0.00346312	0.247788	6	0.000774155	0.000577737	0.100852	23	0.00334139
Gm37607	1	complement(58383512..58386134)	ENSMUSG00000103839	0.173958	-1.42705	-0.513034	0.531255	0.929597	1	0.173958	-2.51302	-1.32942	0.108672	0.570815	1																	75	0.2843	0.169048	0.882022	18	0.0762743	0.103019	0.152193	41	0.219465	0.250813	0.461786	15	0.0752123	0.0561294	0.25213	38	0.214538
Bzw1	1	58392898..58407353	ENSMUSG00000051223	1.68512	-1.39324	-0.478448	0.159619	0.715389	1	2.15455	1.21696	0.283281	0.404712	0.810895	1	Bzw1	MGI	MGI:1914132	Bzw1			0005737 // cytoplasm (MGI:MGI:4459044|GO_REF:0000033 [IBA] PANTHER:PTN000368070) /// 0005737 // cytoplasm (MGI:MGI:6201960|PMID:21873635 [IBA] PANTHER:PTN000368070) /// 0005737 // cytoplasm (MGI:MGI:4834177|GO_REF:0000096 [ISO] UniProtKB:Q7L1Q6)		basic leucine zipper and W2 domains 1	1200015E15Rik	protein	taxon:10090	20170420	GO_Central			1654	1.13763	0.676447	19.4515	4283	3.29309	4.44776	36.2135	2320	2.2533	2.57516	26.1303	884	0.804266	0.600208	14.8589	915	0.937328
Clk1	1	complement(58410189..58424066)	ENSMUSG00000026034	3.01896	-1.01427	-0.0204406	0.947126	0.99374	1	4.10529	1.27337	0.348657	0.257904	0.715567	1	Clk1	MGI	MGI:107403	Clk1		0046777 // protein autophosphorylation (MGI:MGI:79326|PMID:1825055 [IDA]) /// 0006468 // protein phosphorylation (MGI:MGI:2152098|GO_REF:0000002 [IEA] InterPro:IPR000719|InterPro:IPR008271) /// 0018108 // peptidyl-tyrosine phosphorylation (MGI:MGI:79394|PMID:1986248 [IDA]) /// 0043484 // regulation of RNA splicing (MGI:MGI:4834177|GO_REF:0000096 [ISO] UniProtKB:P49759) /// 0018105 // peptidyl-ser…	0005737 // cytoplasm (MGI:MGI:4417868|GO_REF:0000096 [ISO] RGD:1311469) /// 0005634 // nucleus (MGI:MGI:1096966|PMID:9307018 [IDA])	0005524 // ATP binding (MGI:MGI:2152098|GO_REF:0000002 [IEA] InterPro:IPR000719|InterPro:IPR017441) /// 0004674 // protein serine/threonine kinase activity (MGI:MGI:4834177|GO_REF:0000096 [ISO] UniProtKB:P49759) /// 0005524 // ATP binding (MGI:MGI:1354194|GO_REF:0000004 [IEA] UniProtKB-KW:KW-0067) /// 0004674 // protein serine/threonine kinase activity (MGI:MGI:79394|PMID:1986248 [IDA]) /// 00055…	CDC-like kinase 1	Clk1|STY	protein	taxon:10090	20190210	UniProt			3672	2.63081	1.56431	43.1838	7068	5.66075	7.64559	59.7612	3104	3.14032	3.58888	34.9606	1889	1.7902	1.33599	31.7516	1755	1.8727
[truncated: 40,825 more rows]
[truncated: 42 more columns]
